# Supplementary material for: 4-Bromo-2-(4-fluoro­benzyl­idene)indan-1-one
Source: Acta Crystallogr Sect E Struct Rep Online. 2009 Jul 18;65(Pt 8):o1936. doi: 10.1107/S1600536809025781 (PMC2977330; doi:10.1107/S1600536809025781)
Supplement: Supplementary file 2 [file e-65-o1936-Isup2.hkl]

# 
# h,k,l, Fc-squared, Fo-squared, sigma(Fo-squared) and status flag 
# 
data_I
_shelx_title '    X in P-1' 
_shelx_refln_list_code          4 
_shelx_F_calc_maximum      172.44 
_exptl_crystal_F_000       316.00 
_reflns_d_resolution_high  0.8327 
 
loop_ 
 _symmetry_equiv_pos_as_xyz 
 'x, y, z' 
 '-x, -y, -z' 
 
_cell_length_a     7.3580 
_cell_length_b     7.4630 
_cell_length_c    13.1400 
_cell_angle_alpha 101.450 
_cell_angle_beta   96.800 
_cell_angle_gamma 111.720 
 
_shelx_F_squared_multiplier     1.000 
 
loop_ 
 _refln_index_h 
 _refln_index_k 
 _refln_index_l 
 _refln_F_squared_calc 
 _refln_F_squared_meas 
 _refln_F_squared_sigma 
 _refln_observed_status 
   1   0   0     3071.63     3138.76     21.51 o 
   2   0   0     1619.30     1750.45     22.30 o 
   3   0   0      774.46      758.52     18.39 o 
   4   0   0      613.42      631.71     20.83 o 
   5   0   0      111.68      110.39     15.29 o 
   6   0   0        7.01       21.49     13.93 o 
   7   0   0        6.52       11.52     13.37 o 
   8   0   0        4.97        4.67     13.81 o 
  -8   1   0       12.22       32.48     13.51 o 
  -7   1   0        4.03       15.50     13.43 o 
  -6   1   0       19.97       38.12     13.33 o 
  -5   1   0      182.07      202.53     14.74 o 
  -4   1   0       25.37       13.20      9.18 o 
  -3   1   0       12.09       22.05      7.82 o 
  -2   1   0      371.03      397.03     11.44 o 
  -1   1   0      108.42      132.01      6.03 o 
   0   1   0       37.26       72.82      3.71 o 
   1   1   0      207.34      202.27      8.63 o 
   2   1   0      358.09      360.59     13.54 o 
   3   1   0      139.45      163.92     13.15 o 
   4   1   0       90.77      114.11     12.85 o 
   5   1   0       16.83       18.03     13.78 o 
   6   1   0        1.66       12.83     13.71 o 
   7   1   0        2.12       22.00     13.91 o 
  -8   2   0        0.32        0.51     12.76 o 
  -7   2   0        5.67       19.88     12.72 o 
  -6   2   0       22.97       50.74     12.93 o 
  -5   2   0      226.77      255.83     16.09 o 
  -4   2   0      632.79      633.62     19.28 o 
  -3   2   0      981.94      932.77     20.24 o 
  -2   2   0      563.10      633.78     15.34 o 
  -1   2   0    12581.38    11315.86    225.53 o 
   0   2   0    29736.61    27606.01    258.94 o 
   1   2   0      357.67      356.01     13.89 o 
   2   2   0      560.45      617.63     18.54 o 
   3   2   0      402.19      425.98     18.32 o 
   4   2   0      180.40      208.13     16.58 o 
   5   2   0       30.58       42.25     14.55 o 
   6   2   0        1.31        5.65     14.80 o 
   7   2   0        0.53       14.64     14.64 o 
  -8   3   0       11.81        8.99     13.77 o 
  -7   3   0        9.35       15.77     13.55 o 
  -6   3   0       38.27       53.49     13.63 o 
  -5   3   0      256.38      237.39     17.43 o 
  -4   3   0        6.11       19.42      9.88 o 
  -3   3   0      199.43      189.82     12.93 o 
  -2   3   0      256.66      255.60     12.65 o 
  -1   3   0      194.00      234.71     12.20 o 
   0   3   0        7.04       14.00      6.36 o 
   1   3   0       11.97       16.65      9.98 o 
   2   3   0       15.22       24.66     11.66 o 
   3   3   0       30.44       34.65     13.06 o 
   4   3   0       14.65        5.77     15.01 o 
   5   3   0        1.34       26.72     14.32 o 
   6   3   0        0.13        2.22     14.62 o 
  -8   4   0        1.25       13.83     13.83 o 
  -7   4   0        1.63        0.00     15.44 o 
  -6   4   0       31.24       48.67     14.20 o 
  -5   4   0      225.54      239.23     17.66 o 
  -4   4   0      157.74      149.30     15.10 o 
  -3   4   0      507.10      474.30     19.35 o 
  -2   4   0       65.32       57.24     11.57 o 
  -1   4   0     6882.42     5919.73     39.29 o 
   0   4   0     2046.41     2115.59     25.36 o 
   1   4   0       83.84       86.47     14.12 o 
   2   4   0       75.70       81.99     16.27 o 
   3   4   0       74.73       82.08     15.48 o 
   4   4   0       27.11       39.54     15.31 o 
   5   4   0        2.39        2.88     15.01 o 
  -8   5   0        2.18        5.25     15.69 o 
  -7   5   0       10.24       15.91     15.91 o 
  -6   5   0       29.64       60.09     15.07 o 
  -5   5   0       65.73       72.88     15.80 o 
  -4   5   0        2.72        0.59     12.90 o 
  -3   5   0      107.21       79.25     13.57 o 
  -2   5   0      179.90      178.24     15.60 o 
  -1   5   0        4.81        8.57     13.06 o 
   0   5   0       54.99       59.76     10.66 o 
   1   5   0        2.04       15.91     15.91 o 
   2   5   0        9.37        3.14     15.35 o 
   3   5   0        1.35        9.32     16.09 o 
   4   5   0        0.44        2.38     15.40 o 
  -8   6   0        0.65       10.39     14.50 o 
  -7   6   0        1.51        5.87     15.26 o 
  -6   6   0       21.67       17.32     16.44 o 
  -5   6   0       57.44       16.05     16.85 o 
  -4   6   0       15.45        2.67     15.98 o 
  -3   6   0       49.21       70.34     15.35 o 
  -2   6   0       99.55       95.11     16.98 o 
  -1   6   0     1207.19     1162.98     33.08 o 
   0   6   0       88.04       86.55     14.80 o 
   1   6   0        2.60       17.42     16.45 o 
   2   6   0        3.79       41.16     16.44 o 
   3   6   0        5.26       46.50     15.13 o 
  -7   7   0        2.49        6.13     17.14 o 
  -6   7   0        9.19       27.09     17.14 o 
  -5   7   0        1.44        0.00     16.57 o 
  -4   7   0        2.48       31.54     16.13 o 
  -3   7   0       19.90       21.82     17.05 o 
  -2   7   0       41.16       50.35     13.23 o 
  -1   7   0        0.26       18.16     18.16 o 
   0   7   0       12.59       33.09     12.18 o 
   1   7   0        0.21       33.38     16.45 o 
   2   7   0        4.35       13.80     15.67 o 
  -6   8   0        9.31       22.87     17.42 o 
  -5   8   0        1.86       13.76     17.55 o 
  -4   8   0        0.99       16.18     18.56 o 
  -3   8   0        0.13       16.60     17.75 o 
  -2   8   0       70.44       29.91     16.50 o 
  -1   8   0      101.92       87.61     20.09 o 
   0   8   0        1.10        2.56     15.29 o 
   0  -8   1        2.00        9.01     11.28 o 
   1  -8   1        7.71        3.14     12.80 o 
   2  -8   1       33.05       40.81     21.79 o 
   3  -8   1       17.46        8.36     18.15 o 
   4  -8   1       32.06       32.82     20.04 o 
   5  -8   1        0.61       16.02     16.24 o 
   6  -8   1        0.25       33.10     15.41 o 
  -2  -7   1        3.10       34.26     17.59 o 
  -1  -7   1        6.65       14.14     16.90 o 
   0  -7   1        3.90       24.03     24.45 o 
   1  -7   1        5.24        7.32     11.51 o 
   2  -7   1       23.41       36.07     19.39 o 
   3  -7   1        9.01       22.49     16.47 o 
   4  -7   1       23.13        4.69     17.48 o 
   5  -7   1        0.10        5.37     15.55 o 
   6  -7   1        3.38        1.95     14.84 o 
   7  -7   1       12.48       12.76     14.07 o 
  -3  -6   1        2.36        4.24     18.71 o 
  -2  -6   1       20.72        8.86     18.48 o 
  -1  -6   1       15.97       15.79     16.40 o 
   0  -6   1       15.46       10.14      8.96 o 
   1  -6   1       10.72        7.61     11.71 o 
   2  -6   1      281.89      271.59     18.47 o 
   3  -6   1      179.67      152.56     18.55 o 
   4  -6   1      180.02      186.89     17.98 o 
   5  -6   1        0.92       14.43     13.39 o 
   6  -6   1       14.24        4.78     14.43 o 
   7  -6   1        2.23       16.72     13.16 o 
   8  -6   1        0.04       16.17     12.65 o 
  -4  -5   1        3.60       44.35     17.73 o 
  -3  -5   1       20.05        6.63     17.71 o 
  -2  -5   1       44.61       55.67     16.51 o 
  -1  -5   1      136.82      116.26     16.30 o 
   0  -5   1        0.91        5.78      7.21 o 
   1  -5   1      171.56      187.49     14.10 o 
   2  -5   1       27.90       39.27     11.15 o 
   3  -5   1       60.17       57.49     13.69 o 
   4  -5   1       56.26       54.76     13.37 o 
   5  -5   1        2.42        4.77     12.14 o 
   6  -5   1       34.76       25.05     13.03 o 
   7  -5   1       42.20       36.32     13.42 o 
   8  -5   1        1.62       13.12     13.12 o 
  -5  -4   1        2.54        8.05     17.30 o 
  -4  -4   1        0.43        4.55     16.67 o 
  -3  -4   1       22.69       15.40     14.90 o 
  -2  -4   1      123.74      132.22     14.83 o 
  -1  -4   1       85.71      114.28     12.44 o 
   0  -4   1      208.72      224.19      7.74 o 
   1  -4   1     1161.73      985.35     19.53 o 
   2  -4   1      730.57      722.94     17.86 o 
   3  -4   1     1642.61     1695.63     28.31 o 
   4  -4   1      259.43      222.58     14.74 o 
   5  -4   1       17.19       18.19     10.63 o 
   6  -4   1       64.35       72.00     13.57 o 
   7  -4   1        2.86       22.11     11.43 o 
   8  -4   1        4.87       11.58     12.75 o 
  -6  -3   1       37.60       43.95     18.19 o 
  -5  -3   1      125.59      138.02     20.42 o 
  -4  -3   1       27.39       21.48     14.92 o 
  -3  -3   1      257.68      270.83     17.15 o 
  -2  -3   1      470.25      457.13     17.28 o 
  -1  -3   1      653.66      624.91     16.52 o 
   0  -3   1        8.89        5.29      4.27 o 
   1  -3   1     1223.35     1147.23     17.66 o 
   2  -3   1       70.19       68.34      7.87 o 
   3  -3   1      467.95      494.29     15.09 o 
   4  -3   1        2.30        4.27      8.29 o 
   5  -3   1        2.66        0.00      9.60 o 
   6  -3   1       88.80       77.69     12.27 o 
   7  -3   1       45.57       60.06     12.59 o 
   8  -3   1        2.49       12.78     12.78 o 
  -7  -2   1        0.17       16.34     16.34 o 
  -6  -2   1        0.24        2.45     16.28 o 
  -5  -2   1        3.26        9.78     14.74 o 
  -4  -2   1        0.29        7.57     12.58 o 
  -3  -2   1      161.68      160.51     13.54 o 
  -2  -2   1      475.85      440.76     14.76 o 
  -1  -2   1       47.30       47.48      6.46 o 
   0  -2   1     1118.63     1123.11      9.69 o 
   1  -2   1     7948.53     7101.30     32.57 o 
   2  -2   1     1278.47     1364.82     18.21 o 
   3  -2   1     4233.78     4239.73     36.71 o 
   4  -2   1       89.53       76.18      9.97 o 
   5  -2   1       88.92       93.00     10.55 o 
   6  -2   1       89.59       81.65     12.87 o 
   7  -2   1        2.40       34.34     11.92 o 
   8  -2   1       10.52       14.61     12.25 o 
  -7  -1   1       20.71        8.29     15.87 o 
  -6  -1   1      224.53      230.22     20.42 o 
  -5  -1   1      277.52      259.41     19.26 o 
  -4  -1   1      222.52      227.91     15.89 o 
  -3  -1   1     1047.63     1024.80     21.44 o 
  -2  -1   1     2889.62     2834.43     27.89 o 
  -1  -1   1      460.26      500.18      9.30 o 
   0  -1   1      834.36      642.86     22.25 o 
   1  -1   1     1978.19     2050.60     14.60 o 
   2  -1   1       51.37       48.70      5.91 o 
   3  -1   1      915.49      942.25     18.13 o 
   4  -1   1       80.94      104.31      9.64 o 
   5  -1   1       42.99       35.03     11.27 o 
   6  -1   1       85.79       70.60     13.07 o 
   7  -1   1       13.34       21.97     13.46 o 
   8  -1   1        2.81       15.98     12.81 o 
  -8   0   1        1.29        0.56     14.21 o 
  -7   0   1        0.98        9.51     13.93 o 
  -6   0   1       15.09        3.66     13.57 o 
  -5   0   1        5.11       12.04     12.04 o 
  -4   0   1        0.99       16.83      9.04 o 
  -3   0   1      448.07      484.96     14.75 o 
  -2   0   1     1294.32     1319.24     17.26 o 
  -1   0   1     2650.14     2843.70     16.00 o 
   0   0   1      285.21      294.75      2.39 o 
   1   0   1     5862.61     5896.94    106.56 o 
   2   0   1     3036.84     3398.64     28.71 o 
   3   0   1     2083.13     2006.50     27.70 o 
   4   0   1       32.43       38.27      9.81 o 
   5   0   1       86.08       80.24     13.57 o 
   6   0   1       28.03       48.08     14.14 o 
   7   0   1        4.11       16.83     13.94 o 
  -8   1   1       12.96       13.52     14.04 o 
  -7   1   1       71.21       70.24     14.64 o 
  -6   1   1      582.40      611.31     22.19 o 
  -5   1   1      273.57      311.47     15.88 o 
  -4   1   1      797.06      856.51     20.26 o 
  -3   1   1     1852.68     1960.29     25.16 o 
  -2   1   1     4688.47     5151.33     32.28 o 
  -1   1   1       65.08       78.45      4.02 o 
   0   1   1     1615.87     1634.24     17.25 o 
   1   1   1     1568.22     1731.98     18.47 o 
   2   1   1      101.21      109.35      8.98 o 
   3   1   1       90.90      107.29     11.40 o 
   4   1   1       49.14       43.83     12.93 o 
   5   1   1       45.70       49.58     12.54 o 
   6   1   1       30.29       43.54     14.01 o 
   7   1   1        1.84        1.07     13.65 o 
  -8   2   1        9.45        8.62     13.39 o 
  -7   2   1        9.04       13.19     13.19 o 
  -6   2   1       27.54        2.46     12.34 o 
  -5   2   1       30.38       20.65     11.56 o 
  -4   2   1       25.63       45.00      9.47 o 
  -3   2   1      221.90      225.10     11.36 o 
  -2   2   1      575.14      664.36     13.40 o 
  -1   2   1     4613.73     4371.90     24.69 o 
   0   2   1     3726.83     3574.53     53.15 o 
   1   2   1     1011.96     1129.20     19.26 o 
   2   2   1     1795.25     1789.83     28.88 o 
   3   2   1      255.85      271.83     15.97 o 
   4   2   1        8.31        3.08     12.99 o 
   5   2   1       22.44        2.77     14.80 o 
   6   2   1        1.69        7.85     14.12 o 
  -8   3   1       27.76       53.74     14.18 o 
  -7   3   1      130.53      156.94     17.29 o 
  -6   3   1      510.17      548.11     22.61 o 
  -5   3   1      238.37      253.85     16.38 o 
  -4   3   1      769.33      777.80     21.63 o 
  -3   3   1     1440.61     1569.66     26.12 o 
  -2   3   1      905.76     1058.94     18.31 o 
  -1   3   1      204.77      142.81      7.00 o 
   0   3   1      323.05      366.03      7.96 o 
   1   3   1      513.88      505.27     16.67 o 
   2   3   1      117.37       98.35     13.14 o 
   3   3   1       12.36        2.10     12.21 o 
   4   3   1        0.17        1.72     13.30 o 
   5   3   1       18.58       48.24     14.45 o 
   6   3   1        2.92        0.00     14.51 o 
  -8   4   1        7.63       37.62     13.19 o 
  -7   4   1       24.79       39.55     15.00 o 
  -6   4   1       22.54       19.03     13.68 o 
  -5   4   1       31.99       17.38     13.31 o 
  -4   4   1       16.99       25.96     11.85 o 
  -3   4   1       65.78       67.95     11.13 o 
  -2   4   1       41.58       57.90      8.54 o 
  -1   4   1      341.18      265.25      9.91 o 
   0   4   1      918.67      912.27     14.49 o 
   1   4   1      225.25      214.70     15.41 o 
   2   4   1      250.69      267.46     18.50 o 
   3   4   1       10.20       19.07     13.63 o 
   4   4   1        0.36        5.28     15.18 o 
   5   4   1        1.24       28.31     14.02 o 
  -8   5   1       17.62       22.59     15.47 o 
  -7   5   1      129.04      142.46     18.65 o 
  -6   5   1      141.16      148.09     17.92 o 
  -5   5   1      148.69      169.12     16.02 o 
  -4   5   1      215.65      223.27     16.94 o 
  -3   5   1      374.93      369.61     19.53 o 
  -2   5   1       78.40       96.89     10.89 o 
  -1   5   1       88.05       46.51      9.63 o 
   0   5   1       69.12       70.28     11.96 o 
   1   5   1       30.94       11.19     13.47 o 
   2   5   1       18.89       18.57     15.08 o 
   3   5   1        6.64        2.40     15.35 o 
   4   5   1        3.00        2.32     14.69 o 
  -8   6   1        4.09       11.86     15.42 o 
  -7   6   1       16.40        9.89     16.15 o 
  -6   6   1       18.15        6.01     17.77 o 
  -5   6   1        1.33       14.97     14.97 o 
  -4   6   1        0.64       11.79     14.85 o 
  -3   6   1       11.84       19.37     14.12 o 
  -2   6   1      193.10      153.45     14.24 o 
  -1   6   1        0.38        0.37      9.70 o 
   0   6   1       81.65       82.18     10.72 o 
   1   6   1       35.78       53.06     15.05 o 
   2   6   1       10.78        6.86     16.97 o 
   3   6   1        0.11        0.00     15.03 o 
  -7   7   1       48.10       37.47     18.40 o 
  -6   7   1       16.71       17.91     18.29 o 
  -5   7   1       32.84       30.02     18.16 o 
  -4   7   1       30.26       46.40     17.47 o 
  -3   7   1       22.30       34.81     16.17 o 
  -2   7   1       15.21       12.09     12.09 o 
  -1   7   1        4.30       14.97     12.20 o 
   0   7   1       11.42       13.33     10.64 o 
   1   7   1        0.37        5.01     15.58 o 
  -6   8   1        4.95       21.59     17.73 o 
  -5   8   1        0.73       17.89     17.89 o 
  -4   8   1        0.01        2.15     17.03 o 
  -3   8   1        2.11        3.45     15.97 o 
  -2   8   1       59.31       57.20     11.92 o 
  -1   8   1        2.42       20.78     13.80 o 
   0  -8   2        1.09        4.71      9.70 o 
   1  -8   2        0.38       14.67     14.67 o 
   2  -8   2        1.02        1.44     20.56 o 
   3  -8   2        1.32        8.99     17.21 o 
   4  -8   2       17.43        4.62     18.15 o 
   5  -8   2       30.71       30.72     18.53 o 
   6  -8   2        8.35        8.99     16.35 o 
  -2  -7   2        4.17       17.50     17.50 o 
  -1  -7   2        1.47        6.30     14.56 o 
   0  -7   2       10.25        3.69      9.02 o 
   1  -7   2        0.61        2.64     15.41 o 
   2  -7   2       22.74       27.85     19.67 o 
   3  -7   2        3.78        9.49     15.64 o 
   4  -7   2        0.30       16.68     16.68 o 
   5  -7   2        3.65        8.38     17.51 o 
   6  -7   2        0.13       15.53     15.53 o 
   7  -7   2        1.38        6.82     14.24 o 
  -3  -6   2        0.11        2.03     17.86 o 
  -2  -6   2        0.23        8.50     15.41 o 
  -1  -6   2        0.12        5.98     13.24 o 
   0  -6   2       18.59       24.47     11.00 o 
   1  -6   2        8.64        9.50     14.66 o 
   2  -6   2       72.94       72.76     16.93 o 
   3  -6   2        7.53       13.65     13.65 o 
   4  -6   2      252.38      227.10     19.24 o 
   5  -6   2      116.35      112.00     15.87 o 
   6  -6   2       64.18       61.77     15.34 o 
   7  -6   2       50.81       54.35     15.05 o 
   8  -6   2        4.01       26.38     12.76 o 
  -4  -5   2       59.32       84.44     18.53 o 
  -3  -5   2       14.91       31.61     15.92 o 
  -2  -5   2       67.26       61.71     14.22 o 
  -1  -5   2       52.06       46.58     12.04 o 
   0  -5   2      120.35      111.13      8.27 o 
   1  -5   2       85.55       65.40     12.59 o 
   2  -5   2      167.28      178.34     14.06 o 
   3  -5   2       31.52       24.62     11.60 o 
   4  -5   2        0.91        5.67     12.22 o 
   5  -5   2        0.74        3.09     12.16 o 
   6  -5   2        0.06        3.82     12.51 o 
   7  -5   2       10.02       20.79     13.04 o 
   8  -5   2        4.38       12.88     12.88 o 
  -5  -4   2        0.42        1.98     16.75 o 
  -4  -4   2       14.72        4.36     16.96 o 
  -3  -4   2        3.39        6.45     12.81 o 
  -2  -4   2        0.05       16.54     10.28 o 
  -1  -4   2        3.64       16.64      9.04 o 
   0  -4   2      125.64      114.84      7.23 o 
   1  -4   2      196.77      174.51     11.39 o 
   2  -4   2      221.78      220.77     11.66 o 
   3  -4   2      105.30      108.64     10.72 o 
   4  -4   2     1185.98     1235.81     25.98 o 
   5  -4   2      294.97      261.04     15.56 o 
   6  -4   2      200.93      201.61     15.72 o 
   7  -4   2       76.75       42.33     14.27 o 
   8  -4   2        7.84        1.01     13.00 o 
  -6  -3   2        4.63       15.51     17.31 o 
  -5  -3   2      100.83      109.76     18.23 o 
  -4  -3   2      209.64      230.18     18.80 o 
  -3  -3   2      165.92      146.96     13.91 o 
  -2  -3   2      364.80      368.91     15.30 o 
  -1  -3   2      725.99      625.14     14.60 o 
   0  -3   2      393.68      398.99      8.40 o 
   1  -3   2     1027.94      851.92     15.62 o 
   2  -3   2      335.67      290.09     10.53 o 
   3  -3   2       97.36      119.45      9.62 o 
   4  -3   2        2.69        2.23      8.66 o 
   5  -3   2       26.84       35.97     10.34 o 
   6  -3   2        0.03       11.70     11.70 o 
   7  -3   2       15.33       14.86     12.40 o 
   8  -3   2        0.03       14.74     12.17 o 
  -7  -2   2        7.26       41.45     16.62 o 
  -6  -2   2        4.67       30.83     14.84 o 
  -5  -2   2       45.26       42.88     14.13 o 
  -4  -2   2       74.08       52.12     12.61 o 
  -3  -2   2        6.35        8.18      8.74 o 
  -2  -2   2       50.84       50.86      7.36 o 
  -1  -2   2        1.50        3.65      5.14 o 
   0  -2   2       40.26       24.77      5.91 o 
   1  -2   2     1842.15     1683.37     17.07 o 
   2  -2   2        8.72        7.69      5.17 o 
   3  -2   2     1232.56     1286.31     20.03 o 
   4  -2   2     1831.32     1812.06     26.83 o 
   5  -2   2      418.83      381.41     16.21 o 
   6  -2   2      249.67      238.16     15.39 o 
   7  -2   2       37.28       62.48     12.49 o 
   8  -2   2       13.13       20.41     12.27 o 
  -7  -1   2        0.11        2.92     15.09 o 
  -6  -1   2        2.07        1.12     13.54 o 
  -5  -1   2      651.27      694.71     23.66 o 
  -4  -1   2      407.61      408.04     16.67 o 
  -3  -1   2      943.56      902.02     18.45 o 
  -2  -1   2      991.97      950.85     15.31 o 
  -1  -1   2     2932.37     2839.01     19.56 o 
   0  -1   2      892.24      787.11     17.19 o 
   1  -1   2     1719.32     1904.69     15.14 o 
   2  -1   2      566.93      577.44     11.05 o 
   3  -1   2       51.11       42.60      7.66 o 
   4  -1   2       78.05       71.38      9.33 o 
   5  -1   2       33.11       25.62     10.45 o 
   6  -1   2        0.13        9.29     11.02 o 
   7  -1   2        3.16       13.42     13.42 o 
   8  -1   2        0.01        5.68     13.22 o 
  -8   0   2        7.29        4.42     15.09 o 
  -7   0   2        5.87        8.75     14.71 o 
  -6   0   2        3.49        6.54     13.44 o 
  -5   0   2      169.97      164.51     13.78 o 
  -4   0   2      240.21      235.97     12.84 o 
  -3   0   2        2.73        2.60      6.55 o 
  -2   0   2      741.80      825.68     12.30 o 
  -1   0   2      227.36      240.02      5.30 o 
   0   0   2       20.49       19.83      2.09 o 
   1   0   2     2407.62     2460.28     17.13 o 
   2   0   2       50.81       55.51      5.95 o 
   3   0   2     2167.30     2251.64     27.99 o 
   4   0   2      927.45      889.17     21.44 o 
   5   0   2      262.87      277.24     16.85 o 
   6   0   2      120.70      130.62     15.32 o 
   7   0   2        9.82       21.18     13.67 o 
  -8   1   2        0.93        1.50     12.92 o 
  -7   1   2        5.15        3.45     12.48 o 
  -6   1   2       46.19       58.05     12.32 o 
  -5   1   2     1143.51     1102.11     23.94 o 
  -4   1   2      549.96      512.37     15.96 o 
  -3   1   2     1338.66     1340.89     19.38 o 
  -2   1   2     1853.37     1793.41     17.18 o 
  -1   1   2     1846.35     1978.85     14.85 o 
   0   1   2     1846.21     1803.78     10.24 o 
   1   1   2      786.13      788.61     12.26 o 
   2   1   2      506.68      505.22     13.57 o 
   3   1   2        8.41        9.85      8.54 o 
   4   1   2      111.62      131.97     13.27 o 
   5   1   2       13.70       19.06     12.31 o 
   6   1   2        1.41        8.28     13.80 o 
   7   1   2        0.06       13.88     13.88 o 
  -8   2   2       23.73       41.23     13.28 o 
  -7   2   2        1.20        2.02     12.78 o 
  -6   2   2       74.99       61.40     13.76 o 
  -5   2   2      244.70      218.48     14.75 o 
  -4   2   2      264.68      276.36     12.51 o 
  -3   2   2       41.49       42.91      7.22 o 
  -2   2   2      211.14      224.21      7.71 o 
  -1   2   2        3.45        2.32      4.24 o 
   0   2   2      217.87      220.11      7.64 o 
   1   2   2      125.36      116.93      7.70 o 
   2   2   2       24.20       28.66      9.18 o 
   3   2   2      778.17      773.62     21.90 o 
   4   2   2      231.85      228.93     16.07 o 
   5   2   2       86.94      100.48     15.53 o 
   6   2   2       19.09        9.59     15.13 o 
  -8   3   2        1.78        3.73     13.31 o 
  -7   3   2       22.81       11.73     14.38 o 
  -6   3   2      282.80      292.09     18.00 o 
  -5   3   2      506.85      483.67     19.23 o 
  -4   3   2      416.57      423.89     16.15 o 
  -3   3   2      474.70      485.06     14.03 o 
  -2   3   2     1179.29     1098.08     17.03 o 
  -1   3   2      608.22      431.62     10.44 o 
   0   3   2      647.12      594.11     10.54 o 
   1   3   2      319.89      310.02     12.73 o 
   2   3   2       75.56       85.35     11.59 o 
   3   3   2        3.54        7.03     11.68 o 
   4   3   2       43.42       19.38     15.66 o 
   5   3   2        2.44       11.43     14.83 o 
  -8   4   2       14.09       15.39     14.45 o 
  -7   4   2        5.18        3.98     14.91 o 
  -6   4   2       77.53       79.75     14.50 o 
  -5   4   2      199.01      209.13     16.09 o 
  -4   4   2       57.46       57.35     11.73 o 
  -3   4   2       89.87       81.08     10.76 o 
  -2   4   2       10.41        8.60      8.34 o 
  -1   4   2       45.50       43.29      7.54 o 
   0   4   2       98.95      103.51      7.04 o 
   1   4   2        2.42        3.20      9.92 o 
   2   4   2       53.20       52.16     13.23 o 
   3   4   2      127.50      138.45     15.44 o 
   4   4   2       38.12       30.13     15.82 o 
   5   4   2       14.57       17.46     14.77 o 
  -8   5   2        0.05       29.04     14.67 o 
  -7   5   2        6.09        2.44     14.85 o 
  -6   5   2      214.50      214.21     20.35 o 
  -5   5   2       85.64       83.79     15.90 o 
  -4   5   2      110.52      128.70     14.23 o 
  -3   5   2      132.00      111.98     12.61 o 
  -2   5   2      165.04      151.49     13.02 o 
  -1   5   2      148.14      137.25     11.51 o 
   0   5   2       51.25       59.83      7.72 o 
   1   5   2       68.62       57.90     14.29 o 
   2   5   2        0.43       14.46     13.25 o 
   3   5   2        3.35       11.11     14.33 o 
   4   5   2       10.12       19.98     13.90 o 
  -8   6   2        1.08        1.90     16.13 o 
  -7   6   2       10.35       11.87     16.57 o 
  -6   6   2       19.83       19.43     16.71 o 
  -5   6   2       64.87       79.52     16.91 o 
  -4   6   2        8.13       12.29     14.53 o 
  -3   6   2       10.51       12.53     12.16 o 
  -2   6   2        5.42        7.75     11.43 o 
  -1   6   2       14.49       34.60     10.85 o 
   0   6   2        4.22       12.64      8.65 o 
   1   6   2        0.16       14.24     14.24 o 
   2   6   2       14.66        0.59     14.51 o 
  -7   7   2        2.18       17.45     17.98 o 
  -6   7   2       39.12       13.95     18.55 o 
  -5   7   2       11.70       18.50     16.23 o 
  -4   7   2        7.87       33.15     15.32 o 
  -3   7   2       16.33       14.96     14.48 o 
  -2   7   2        6.34        5.86     11.64 o 
  -1   7   2       10.64       13.09     12.18 o 
   0   7   2        2.31        7.47      9.22 o 
   1   7   2        5.21       10.76     14.05 o 
  -6   8   2        4.34       19.00     19.00 o 
  -5   8   2        5.87       18.59     18.07 o 
  -4   8   2        1.56       10.98     16.69 o 
  -3   8   2        2.04       44.26     15.54 o 
  -2   8   2        0.08       12.36     12.36 o 
  -1   8   2        1.72       20.98     12.13 o 
   0  -8   3        0.02       34.26     14.24 o 
   1  -8   3        0.07       19.16     19.16 o 
   2  -8   3        0.99        3.63     20.82 o 
   3  -8   3        3.65       39.87     18.25 o 
   4  -8   3        0.56       43.09     16.94 o 
   5  -8   3        6.96       17.85     17.85 o 
   6  -8   3        0.71       12.35     16.47 o 
  -2  -7   3        8.14       19.91     16.23 o 
  -1  -7   3       35.28       48.83     14.97 o 
   0  -7   3       11.50       13.58      9.83 o 
   1  -7   3       28.13       44.04     16.89 o 
   2  -7   3       68.26      101.64     20.06 o 
   3  -7   3       64.51       64.05     17.92 o 
   4  -7   3       53.83       59.57     16.33 o 
   5  -7   3        9.12       32.55     15.95 o 
   6  -7   3        8.82        3.88     15.22 o 
   7  -7   3       21.41       11.99     15.41 o 
  -3  -6   3        2.24       11.07     17.34 o 
  -2  -6   3        2.91        7.30     15.56 o 
  -1  -6   3        0.70       13.56     13.56 o 
   0  -6   3        4.72        0.03      9.06 o 
   1  -6   3        0.06       32.45     13.44 o 
   2  -6   3        8.70        0.00     15.30 o 
   3  -6   3       11.93       23.15     12.71 o 
   4  -6   3       28.45       39.73     13.93 o 
   5  -6   3       19.75       31.57     14.39 o 
   6  -6   3        3.93        9.50     14.48 o 
   7  -6   3        6.81        5.94     13.40 o 
   8  -6   3        4.58       14.02     13.27 o 
  -4  -5   3        6.28        3.99     16.75 o 
  -3  -5   3       15.11       15.82     14.96 o 
  -2  -5   3      163.84      170.24     15.88 o 
  -1  -5   3      266.62      239.76     15.50 o 
   0  -5   3      174.41      177.00     14.01 o 
   1  -5   3      322.72      284.37     16.37 o 
   2  -5   3      660.93      686.76     21.33 o 
   3  -5   3      377.22      400.89     17.50 o 
   4  -5   3      192.31      211.41     15.59 o 
   5  -5   3       51.10       47.45     13.16 o 
   6  -5   3       56.83       61.74     14.42 o 
   7  -5   3       44.74       38.23     14.06 o 
   8  -5   3        2.71        9.64     12.88 o 
  -5  -4   3        1.60        5.27     17.54 o 
  -4  -4   3       50.03       58.36     16.87 o 
  -3  -4   3       10.61       39.94     12.34 o 
  -2  -4   3        2.42       21.29     10.24 o 
  -1  -4   3       28.71       41.00      9.31 o 
   0  -4   3       35.96       47.01     12.62 o 
   1  -4   3       25.01       16.71      9.22 o 
   2  -4   3       48.04       60.12      9.38 o 
   3  -4   3       33.41       41.45      9.58 o 
   4  -4   3      128.88      104.97     11.38 o 
   5  -4   3       10.72       16.38     10.56 o 
   6  -4   3       11.84       23.49     11.34 o 
   7  -4   3       28.06        7.31     13.14 o 
   8  -4   3        1.80       11.84     12.09 o 
  -6  -3   3        1.51        9.11     16.00 o 
  -5  -3   3       19.95       27.02     15.27 o 
  -4  -3   3      101.60      110.95     14.28 o 
  -3  -3   3       57.43       62.53     11.90 o 
  -2  -3   3     1630.48     1600.50     24.19 o 
  -1  -3   3     1056.26      914.37     17.24 o 
   0  -3   3      828.96      784.36     11.25 o 
   1  -3   3     2316.93     1979.05     23.07 o 
   2  -3   3     2554.31     2462.29     26.10 o 
   3  -3   3     1206.02     1296.93     21.09 o 
   4  -3   3      326.89      307.28     14.19 o 
   5  -3   3      159.96      152.78     12.32 o 
   6  -3   3      140.55      128.46     13.50 o 
   7  -3   3       16.52       18.52     11.86 o 
   8  -3   3        1.27        6.96     12.29 o 
  -7  -2   3       21.08       17.41     17.41 o 
  -6  -2   3       33.90       40.14     16.03 o 
  -5  -2   3       52.50       47.86     15.03 o 
  -4  -2   3      196.47      168.73     14.59 o 
  -3  -2   3      104.38      106.55     10.57 o 
  -2  -2   3        3.65        1.77      6.86 o 
  -1  -2   3      513.38      474.15     11.53 o 
   0  -2   3      156.22      142.54      6.76 o 
   1  -2   3       56.67       43.69      5.55 o 
   2  -2   3       65.29       55.31      6.42 o 
   3  -2   3       61.88       43.15      7.47 o 
   4  -2   3       77.78       79.02      9.73 o 
   5  -2   3        1.29       10.51      9.35 o 
   6  -2   3       21.26       14.23     11.73 o 
   7  -2   3       20.78       22.04     11.98 o 
   8  -2   3        1.03       11.20     12.25 o 
  -7  -1   3        1.15        5.25     15.09 o 
  -6  -1   3       36.09       31.47     14.39 o 
  -5  -1   3        3.17       23.31     11.00 o 
  -4  -1   3      198.72      197.73     12.89 o 
  -3  -1   3      515.97      527.46     14.63 o 
  -2  -1   3     5141.26     5005.87     32.17 o 
  -1  -1   3     2190.12     2239.86     19.06 o 
   0  -1   3     1888.53     1803.25     18.54 o 
   1  -1   3     6827.03     7636.67     33.28 o 
   2  -1   3     3988.62     3959.13     27.84 o 
   3  -1   3     1330.67     1348.13     19.96 o 
   4  -1   3      260.93      216.77     12.04 o 
   5  -1   3      181.21      173.13     13.29 o 
   6  -1   3      134.03      122.88     14.51 o 
   7  -1   3        0.08        2.65     12.73 o 
  -8   0   3        0.97        5.54     14.19 o 
  -7   0   3      116.70      141.23     16.12 o 
  -6   0   3       50.78       38.49     13.13 o 
  -5   0   3      288.94      272.13     15.03 o 
  -4   0   3      483.49      454.53     15.16 o 
  -3   0   3      226.47      216.43      9.32 o 
  -2   0   3      101.30       86.57      5.85 o 
  -1   0   3      949.98      976.94     11.15 o 
   0   0   3      715.26      754.80     23.94 o 
   1   0   3        0.48        5.44      3.76 o 
   2   0   3        0.24        1.87      5.34 o 
   3   0   3       38.99       22.60      7.87 o 
   4   0   3        2.03        5.47      8.46 o 
   5   0   3        1.25       18.45     10.45 o 
   6   0   3       18.66        8.50     13.37 o 
   7   0   3        1.76        8.83     13.64 o 
  -8   1   3        1.14        9.44     13.34 o 
  -7   1   3        1.20        3.91     11.93 o 
  -6   1   3      151.09      126.82     12.90 o 
  -5   1   3      172.08      151.17     11.74 o 
  -4   1   3       68.92       68.49      8.87 o 
  -3   1   3     2232.69     2368.11     23.86 o 
  -2   1   3     4187.20     4334.05     26.94 o 
  -1   1   3     1724.76     1865.18     15.99 o 
   0   1   3     2343.83     2263.25     15.19 o 
   1   1   3     4278.33     4252.30     28.96 o 
   2   1   3     1964.06     1884.93     23.71 o 
   3   1   3      402.92      409.94     15.29 o 
   4   1   3      110.01      101.70     12.62 o 
   5   1   3      101.68      100.94     14.35 o 
   6   1   3       36.88       11.80     14.43 o 
   7   1   3        0.77        9.46     14.52 o 
  -8   2   3       18.36        6.16     13.43 o 
  -7   2   3      127.74      118.70     14.79 o 
  -6   2   3      116.82      114.79     13.35 o 
  -5   2   3      340.63      334.16     15.65 o 
  -4   2   3      625.53      625.33     16.47 o 
  -3   2   3       54.62       47.05      6.91 o 
  -2   2   3      731.85      793.15     13.64 o 
  -1   2   3      497.41      444.22      9.76 o 
   0   2   3      489.24      506.00      8.11 o 
   1   2   3        2.05        8.10      6.41 o 
   2   2   3       12.69       17.17      8.17 o 
   3   2   3        3.11        1.25     10.20 o 
   4   2   3        3.71       11.95     11.95 o 
   5   2   3        0.70       19.08     13.99 o 
   6   2   3        3.45       13.80     15.42 o 
  -8   3   3        0.59       14.69     14.69 o 
  -7   3   3       12.00        5.31     13.23 o 
  -6   3   3       98.37       98.06     13.79 o 
  -5   3   3      175.42      169.80     13.97 o 
  -4   3   3       71.59       63.06     10.70 o 
  -3   3   3     1664.56     1830.02     23.84 o 
  -2   3   3     1269.56     1252.50     19.08 o 
  -1   3   3      388.20      320.76     10.39 o 
   0   3   3      997.18      924.08     12.34 o 
   1   3   3      874.27      842.59     18.98 o 
   2   3   3      434.89      447.81     17.76 o 
   3   3   3       44.84       13.34     13.12 o 
   4   3   3       20.46       17.29     13.66 o 
   5   3   3       34.55       55.35     14.50 o 
  -8   4   3       42.99       79.68     15.27 o 
  -7   4   3       40.20       12.01     14.73 o 
  -6   4   3      129.34      111.01     16.46 o 
  -5   4   3      146.14      143.86     14.63 o 
  -4   4   3      244.57      234.83     15.09 o 
  -3   4   3       33.00       33.53      9.78 o 
  -2   4   3      373.85      366.31     13.85 o 
  -1   4   3      177.80      156.83      9.92 o 
   0   4   3       59.67       48.18      7.21 o 
   1   4   3        6.79        4.00     10.14 o 
   2   4   3        8.83        0.48     12.48 o 
   3   4   3        2.02        8.33     13.67 o 
   4   4   3        3.46       15.82     13.76 o 
  -8   5   3        0.52       21.75     15.65 o 
  -7   5   3       71.07       66.16     16.61 o 
  -6   5   3        2.51       10.48     15.42 o 
  -5   5   3       32.13       58.84     14.40 o 
  -4   5   3      103.04       99.35     13.92 o 
  -3   5   3      300.03      286.96     15.48 o 
  -2   5   3      164.44      144.73     12.62 o 
  -1   5   3       73.07       69.85     10.90 o 
   0   5   3      153.63      137.34      9.75 o 
   1   5   3      120.67      102.89     15.01 o 
   2   5   3       49.82       67.38     14.78 o 
   3   5   3        0.66        7.05     13.97 o 
  -8   6   3       13.38        7.28     16.78 o 
  -7   6   3       12.72        6.68     16.38 o 
  -6   6   3       36.28       53.47     16.65 o 
  -5   6   3       44.81       36.42     16.24 o 
  -4   6   3       16.33       37.23     13.97 o 
  -3   6   3       29.27       51.76     13.42 o 
  -2   6   3       38.67       28.29     11.78 o 
  -1   6   3       27.61       32.42     12.82 o 
   0   6   3        2.82        2.38     10.16 o 
   1   6   3        4.75        8.02     13.79 o 
   2   6   3        4.32        3.44     14.61 o 
  -7   7   3       44.27       30.30     18.10 o 
  -6   7   3        2.29       15.07     17.06 o 
  -5   7   3        5.72       30.27     16.73 o 
  -4   7   3       30.96       66.71     16.00 o 
  -3   7   3       26.94        9.87     16.73 o 
  -2   7   3        8.14       36.24     12.24 o 
  -1   7   3       11.19       13.64     14.36 o 
   0   7   3        9.51        3.84      9.72 o 
  -5   8   3        6.09       11.89     18.16 o 
  -4   8   3        0.12        0.63     17.19 o 
  -3   8   3        5.73       19.21     16.77 o 
  -2   8   3        1.39        2.74     13.02 o 
   0  -8   4        0.05        8.35     11.06 o 
   1  -8   4        1.41       20.64     19.10 o 
   2  -8   4        1.14       20.36     20.36 o 
   3  -8   4        0.64       46.10     18.62 o 
   4  -8   4        1.87        9.74     17.04 o 
   5  -8   4        0.52       19.13     19.13 o 
   6  -8   4        1.35        6.85     17.07 o 
  -2  -7   4        1.27       17.29     17.29 o 
  -1  -7   4       19.75        0.00     15.87 o 
   0  -7   4       22.68        7.90     13.44 o 
   1  -7   4       13.82        6.16     17.88 o 
   2  -7   4       35.12       30.13     18.96 o 
   3  -7   4       17.22        1.19     17.53 o 
   4  -7   4       36.96       28.73     16.72 o 
   5  -7   4       28.16       14.29     16.60 o 
   6  -7   4        2.29        1.94     16.46 o 
   7  -7   4        1.54       15.61     15.61 o 
  -3  -6   4       37.87       39.82     17.46 o 
  -2  -6   4       26.94       13.21     16.30 o 
  -1  -6   4       16.66        1.42     14.82 o 
   0  -6   4       23.35       24.25      9.98 o 
   1  -6   4       25.49       44.47     15.31 o 
   2  -6   4        6.90       14.68     15.32 o 
   3  -6   4        9.71       16.00     14.23 o 
   4  -6   4        4.01        0.50     13.55 o 
   5  -6   4        5.21       14.25     14.25 o 
   6  -6   4       12.93       16.06     14.63 o 
   7  -6   4        6.26       15.31     15.31 o 
  -4  -5   4       13.56       12.51     17.32 o 
  -3  -5   4        0.31        7.42     15.32 o 
  -2  -5   4        0.55       11.34     13.31 o 
  -1  -5   4      196.51      209.17     14.45 o 
   0  -5   4       93.95      101.24     13.56 o 
   1  -5   4      170.84      164.31     15.18 o 
   2  -5   4      281.15      282.98     16.45 o 
   3  -5   4       92.32       70.73     12.70 o 
   4  -5   4      287.06      308.66     17.03 o 
   5  -5   4       98.46      102.43     14.01 o 
   6  -5   4        4.22       15.88     12.76 o 
   7  -5   4       28.50       12.41     14.56 o 
   8  -5   4       11.63       12.02     13.24 o 
  -5  -4   4        0.28       11.93     16.63 o 
  -4  -4   4       65.23       49.66     17.56 o 
  -3  -4   4      240.08      250.54     17.62 o 
  -2  -4   4      172.89      167.88     13.40 o 
  -1  -4   4      205.21      195.38     13.22 o 
   0  -4   4      321.25      322.57     10.28 o 
   1  -4   4      137.56      124.10     10.80 o 
   2  -4   4       59.49       33.94     10.41 o 
   3  -4   4      198.57      215.87     12.93 o 
   4  -4   4        0.22        6.77      9.97 o 
   5  -4   4        9.23       23.34     10.58 o 
   6  -4   4       35.40       36.97     12.50 o 
   7  -4   4        5.54        2.11     12.46 o 
   8  -4   4        2.88        4.69     12.94 o 
  -6  -3   4        2.12        1.32     17.43 o 
  -5  -3   4       29.90       28.56     15.71 o 
  -4  -3   4        8.54       12.00     13.01 o 
  -3  -3   4       19.32       28.79     11.37 o 
  -2  -3   4       55.98       71.20      9.44 o 
  -1  -3   4      668.20      630.19     16.43 o 
   0  -3   4      404.76      374.63      8.89 o 
   1  -3   4     1094.27      946.38     17.31 o 
   2  -3   4      521.75      485.39     13.67 o 
   3  -3   4      380.07      358.85     13.20 o 
   4  -3   4      656.92      677.86     18.79 o 
   5  -3   4      126.67      128.08     12.54 o 
   6  -3   4        3.47        5.25     11.13 o 
   7  -3   4       85.49       85.36     13.96 o 
   8  -3   4        5.73       13.57     11.84 o 
  -7  -2   4        1.38       16.95     16.95 o 
  -6  -2   4       20.23        4.20     15.47 o 
  -5  -2   4       14.40       12.01     13.38 o 
  -4  -2   4      677.72      686.55     21.48 o 
  -3  -2   4      758.66      801.37     19.16 o 
  -2  -2   4      569.70      513.24     14.19 o 
  -1  -2   4     1249.73     1206.94     17.72 o 
   0  -2   4     1070.76     1009.90     10.74 o 
   1  -2   4      368.51      375.26     10.26 o 
   2  -2   4      616.65      709.26     14.33 o 
   3  -2   4      380.59      391.50     12.08 o 
   4  -2   4        6.88        5.08      8.34 o 
   5  -2   4       18.62       20.47     10.08 o 
   6  -2   4       21.71        8.41     11.62 o 
   7  -2   4        5.21       12.74     12.74 o 
  -7  -1   4        1.94       15.32     14.77 o 
  -6  -1   4        0.36       12.88     13.42 o 
  -5  -1   4      224.38      216.90     15.68 o 
  -4  -1   4        0.26        8.65      9.14 o 
  -3  -1   4      291.49      305.69     12.23 o 
  -2  -1   4      783.48      825.28     15.05 o 
  -1  -1   4     1014.14     1043.45     14.61 o 
   0  -1   4     1070.20     1192.86     10.28 o 
   1  -1   4     2069.22     2247.69     20.41 o 
   2  -1   4      251.99      213.79      8.54 o 
   3  -1   4      683.59      593.23     14.82 o 
   4  -1   4      530.39      505.59     16.40 o 
   5  -1   4       35.79       40.12     10.70 o 
   6  -1   4       16.45       38.40     11.11 o 
   7  -1   4       50.85       38.51     14.71 o 
  -8   0   4       11.49        4.47     14.29 o 
  -7   0   4       19.61       35.33     13.35 o 
  -6   0   4       22.92       21.94     12.11 o 
  -5   0   4      288.12      292.60     15.38 o 
  -4   0   4     1525.26     1492.42     23.37 o 
  -3   0   4     1413.65     1364.56     19.40 o 
  -2   0   4      759.29      724.10     12.57 o 
  -1   0   4     2887.77     2987.73     21.21 o 
   0   0   4     1405.28     1528.58     21.51 o 
   1   0   4      356.29      327.35      9.18 o 
   2   0   4     1102.33     1085.25     17.45 o 
   3   0   4      108.31      110.06     10.25 o 
   4   0   4        2.32        4.81      9.69 o 
   5   0   4       17.34       20.52     11.39 o 
   6   0   4        4.49        4.97     13.20 o 
   7   0   4        0.92       14.19     14.19 o 
  -8   1   4        8.08        5.54     12.21 o 
  -7   1   4        0.44       12.23     12.46 o 
  -6   1   4       59.31       53.25     11.48 o 
  -5   1   4      264.44      239.71     14.34 o 
  -4   1   4       27.99       45.58      8.55 o 
  -3   1   4      243.68      282.55     10.09 o 
  -2   1   4     1011.30     1002.33     14.77 o 
  -1   1   4      573.40      555.96     10.44 o 
   0   1   4      831.28      826.27     15.11 o 
   1   1   4      644.69      657.33     13.55 o 
   2   1   4      133.29      120.19      9.48 o 
   3   1   4      418.64      410.10     16.04 o 
   4   1   4      161.89      183.57     14.55 o 
   5   1   4        0.79       28.09     11.64 o 
   6   1   4       27.74       57.11     14.40 o 
  -8   2   4        6.18       36.80     12.85 o 
  -7   2   4       49.07       52.97     13.22 o 
  -6   2   4       15.75        7.38     11.93 o 
  -5   2   4      710.33      718.96     20.50 o 
  -4   2   4     1314.26     1383.98     22.54 o 
  -3   2   4     1064.55     1067.44     18.40 o 
  -2   2   4      762.78      789.00     14.80 o 
  -1   2   4     1604.68     1492.46     18.34 o 
   0   2   4      495.19      500.18      8.98 o 
   1   2   4      202.48      197.21     10.76 o 
   2   2   4      344.48      319.83     14.50 o 
   3   2   4       12.19       24.38     10.67 o 
   4   2   4        0.57       11.62     11.68 o 
   5   2   4        4.59        1.17     12.91 o 
   6   2   4        1.12        6.54     15.42 o 
  -8   3   4       15.14       32.48     13.64 o 
  -7   3   4        5.36        7.04     12.90 o 
  -6   3   4      246.34      214.65     17.02 o 
  -5   3   4       61.38       68.89     12.20 o 
  -4   3   4      207.29      242.72     13.09 o 
  -3   3   4        0.82        2.13      8.03 o 
  -2   3   4      207.60      178.33     10.46 o 
  -1   3   4      101.58       84.98      8.55 o 
   0   3   4      226.68      198.80     10.69 o 
   1   3   4       51.58       46.48     10.33 o 
   2   3   4       56.52       52.32     12.61 o 
   3   3   4       85.88      102.87     14.58 o 
   4   3   4       10.45       26.74     14.21 o 
   5   3   4        0.52       16.39     14.98 o 
  -8   4   4        7.47        3.00     15.40 o 
  -7   4   4       11.22        1.15     15.01 o 
  -6   4   4       34.73       58.18     14.16 o 
  -5   4   4      378.91      401.86     19.26 o 
  -4   4   4      650.78      697.32     20.71 o 
  -3   4   4      214.20      212.92     13.14 o 
  -2   4   4      325.15      279.96     13.78 o 
  -1   4   4      315.52      291.54     13.37 o 
   0   4   4       76.36       82.67      9.28 o 
   1   4   4       53.97       77.97     12.22 o 
   2   4   4       34.32       16.89     13.66 o 
   3   4   4        1.70        1.71     14.33 o 
   4   4   4        1.03       15.56     15.56 o 
  -8   5   4        2.69       17.38     15.48 o 
  -7   5   4        0.86        2.54     15.25 o 
  -6   5   4      159.82      146.05     18.62 o 
  -5   5   4       25.65       27.71     13.57 o 
  -4   5   4       99.89       91.06     16.12 o 
  -3   5   4        7.83        2.61     12.69 o 
  -2   5   4       25.52       13.27     11.00 o 
  -1   5   4       10.75       28.31     11.36 o 
   0   5   4       16.99       25.39      9.20 o 
   1   5   4        0.45       25.69     13.70 o 
   2   5   4        8.74        0.56     14.34 o 
   3   5   4        6.81        4.28     16.13 o 
  -7   6   4        0.67       11.56     17.27 o 
  -6   6   4       26.37        5.16     17.95 o 
  -5   6   4       81.05       74.76     18.12 o 
  -4   6   4      139.86      162.84     17.43 o 
  -3   6   4       12.38       20.15     14.62 o 
  -2   6   4       45.46       41.02     13.12 o 
  -1   6   4       36.86       55.47     13.39 o 
   0   6   4        4.24        8.11     17.66 o 
   1   6   4        3.53       15.53     15.53 o 
   2   6   4        1.34       37.23     14.20 o 
  -7   7   4        4.31        2.14     19.48 o 
  -6   7   4       32.46       37.97     18.82 o 
  -5   7   4       20.02       40.30     17.59 o 
  -4   7   4        6.59       17.00     17.00 o 
  -3   7   4        2.95       30.64     16.23 o 
  -2   7   4        2.08       14.11     14.11 o 
  -1   7   4        0.62        4.85     15.10 o 
   0   7   4        0.08        0.75     30.90 o 
  -4   8   4        8.38        1.91     18.64 o 
  -3   8   4        0.21       16.33     16.92 o 
   0  -8   5        9.68       23.78     13.52 o 
   1  -8   5        8.04       19.94     18.98 o 
   2  -8   5       45.74       67.73     21.55 o 
   3  -8   5        6.88        6.86     19.51 o 
   4  -8   5        0.19       17.95     17.95 o 
   5  -8   5        0.10       18.12     17.92 o 
   6  -8   5        5.62        4.80     18.30 o 
  -2  -7   5        2.70        4.32     17.56 o 
  -1  -7   5        2.67        7.99     16.33 o 
   0  -7   5       11.94        3.69     15.26 o 
   1  -7   5        9.62       18.65     18.65 o 
   2  -7   5       14.75       10.63     18.25 o 
   3  -7   5       44.56       57.48     18.43 o 
   4  -7   5       15.40       22.05     17.07 o 
   5  -7   5       13.81       16.86     16.86 o 
   6  -7   5        6.28       20.88     16.53 o 
   7  -7   5        2.71       11.73     15.99 o 
  -3  -6   5        3.93        1.95     17.27 o 
  -2  -6   5       33.31       46.44     16.42 o 
  -1  -6   5      118.12      139.39     17.48 o 
   0  -6   5       82.75       96.46     11.65 o 
   1  -6   5      138.79      134.21     17.55 o 
   2  -6   5      331.49      302.72     21.03 o 
   3  -6   5       21.20       43.83     14.23 o 
   4  -6   5       15.17       22.20     14.78 o 
   5  -6   5        2.92       11.38     15.17 o 
   6  -6   5       40.31       45.39     17.41 o 
   7  -6   5        1.78       12.33     13.89 o 
  -4  -5   5        1.28        9.92     17.90 o 
  -3  -5   5        2.83        2.24     15.91 o 
  -2  -5   5       53.06       41.83     14.88 o 
  -1  -5   5        4.41        3.17     12.89 o 
   0  -5   5       27.97       32.17      9.65 o 
   1  -5   5       14.14       21.34     12.09 o 
   2  -5   5      244.95      237.39     16.60 o 
   3  -5   5      123.17      124.02     13.87 o 
   4  -5   5       93.53      109.57     14.21 o 
   5  -5   5       37.33       43.74     13.70 o 
   6  -5   5       43.11       32.42     15.58 o 
   7  -5   5        4.42        5.76     13.19 o 
  -5  -4   5       30.18       34.88     17.92 o 
  -4  -4   5        4.06       13.41     14.70 o 
  -3  -4   5      118.29      126.15     15.09 o 
  -2  -4   5      362.71      345.68     17.31 o 
  -1  -4   5      735.44      715.10     20.67 o 
   0  -4   5      481.19      439.14     22.34 o 
   1  -4   5     1291.24     1232.40     23.77 o 
   2  -4   5      951.04      931.80     21.48 o 
   3  -4   5      117.01      123.76     12.15 o 
   4  -4   5       30.67       22.70     11.49 o 
   5  -4   5       89.13       93.99     14.47 o 
   6  -4   5       38.27       22.35     13.59 o 
   7  -4   5        4.55       11.44     12.82 o 
  -6  -3   5        6.82        9.36     17.51 o 
  -5  -3   5        8.90        0.56     15.62 o 
  -4  -3   5       18.90       60.55     12.49 o 
  -3  -3   5       84.96       89.80     11.86 o 
  -2  -3   5      234.60      227.76     13.27 o 
  -1  -3   5      115.93      127.93     10.84 o 
   0  -3   5        0.15        5.20      5.52 o 
   1  -3   5       42.88       31.09      8.32 o 
   2  -3   5      926.59      959.99     19.32 o 
   3  -3   5      152.99      164.92     11.35 o 
   4  -3   5      166.20      190.01     12.65 o 
   5  -3   5       94.97      113.98     12.16 o 
   6  -3   5       44.67       69.87     12.41 o 
   7  -3   5       13.76       29.13     12.50 o 
  -7  -2   5        3.49       16.97     16.97 o 
  -6  -2   5       74.40       73.70     16.82 o 
  -5  -2   5       37.47       38.04     13.99 o 
  -4  -2   5       92.72       93.75     12.72 o 
  -3  -2   5      644.36      616.00     17.93 o 
  -2  -2   5     1991.36     2094.02     26.26 o 
  -1  -2   5     2192.37     2196.35     25.29 o 
   0  -2   5     1729.10     1750.13     14.93 o 
   1  -2   5     4936.19     5357.26     36.13 o 
   2  -2   5      884.16      960.18     17.08 o 
   3  -2   5      244.01      228.50     11.51 o 
   4  -2   5       32.67       27.03      9.78 o 
   5  -2   5      268.33      225.80     15.13 o 
   6  -2   5        4.19       18.67     10.89 o 
   7  -2   5        3.42       12.76     12.19 o 
  -7  -1   5       29.39       25.06     15.66 o 
  -6  -1   5        8.02        0.53     14.64 o 
  -5  -1   5        3.78        0.88     11.22 o 
  -4  -1   5      122.00      126.08     11.31 o 
  -3  -1   5      701.25      726.23     16.45 o 
  -2  -1   5      117.69      125.42      8.61 o 
  -1  -1   5       70.17       77.28      6.68 o 
   0  -1   5      233.67      229.51      9.17 o 
   1  -1   5      397.54      419.08     10.79 o 
   2  -1   5      670.48      674.45     13.98 o 
   3  -1   5      155.46      161.20      9.98 o 
   4  -1   5       77.24       85.98     10.64 o 
   5  -1   5      128.61      117.15     13.59 o 
   6  -1   5        5.83        4.76     13.13 o 
   7  -1   5       17.53        0.55     14.21 o 
  -8   0   5        0.06        4.47     13.74 o 
  -7   0   5       16.97       11.28     14.07 o 
  -6   0   5      184.58      155.84     15.07 o 
  -5   0   5       18.14       15.29     10.04 o 
  -4   0   5      408.90      362.31     14.02 o 
  -3   0   5     1651.47     1688.30     21.63 o 
  -2   0   5     3612.05     3723.56     28.77 o 
  -1   0   5     2575.19     2591.06     22.41 o 
   0   0   5     3225.49     3261.06     22.25 o 
   1   0   5     3955.44     3903.91     30.47 o 
   2   0   5      504.02      470.89     13.70 o 
   3   0   5      112.91      100.08     11.30 o 
   4   0   5       87.96       90.45     12.05 o 
   5   0   5      142.36      125.43     15.37 o 
   6   0   5        0.14       13.66     13.66 o 
   7   0   5        1.56       10.07     14.70 o 
  -8   1   5        8.65        4.10     13.39 o 
  -7   1   5       99.62       93.73     14.29 o 
  -6   1   5        2.08       10.35     10.84 o 
  -5   1   5      116.97      106.45     11.86 o 
  -4   1   5      215.67      219.28     11.60 o 
  -3   1   5     1526.71     1731.93     22.27 o 
  -2   1   5        1.88        0.45      5.96 o 
  -1   1   5       41.44       41.55      6.23 o 
   0   1   5      226.75      228.60      6.89 o 
   1   1   5      563.87      577.22     14.60 o 
   2   1   5      142.33      133.27     11.22 o 
   3   1   5       50.08       50.20     11.45 o 
   4   1   5       21.08       22.43     13.09 o 
   5   1   5       34.94       50.63     14.41 o 
   6   1   5        0.61       17.19     13.93 o 
  -8   2   5        0.45        8.15     13.56 o 
  -7   2   5       68.78       85.78     14.36 o 
  -6   2   5       87.37       84.98     13.50 o 
  -5   2   5       39.10       37.18     10.89 o 
  -4   2   5      402.35      382.56     14.74 o 
  -3   2   5     1764.90     1886.31     24.83 o 
  -2   2   5     1606.57     1718.92     22.34 o 
  -1   2   5     1052.50      984.80     16.84 o 
   0   2   5     2178.16     2238.84     22.85 o 
   1   2   5      830.14      828.92     19.31 o 
   2   2   5      180.52      171.00     13.70 o 
   3   2   5       15.09       20.80     12.50 o 
   4   2   5       76.89       50.45     15.60 o 
   5   2   5       19.34       20.51     15.38 o 
  -8   3   5       26.96       26.24     14.66 o 
  -7   3   5       59.33       57.05     15.77 o 
  -6   3   5        2.94       25.21     12.77 o 
  -5   3   5      139.04      169.01     14.36 o 
  -4   3   5      320.12      320.52     15.20 o 
  -3   3   5      657.75      781.24     19.07 o 
  -2   3   5        2.66       17.11      8.14 o 
  -1   3   5      101.41       79.36      9.55 o 
   0   3   5        3.62        2.87     10.92 o 
   1   3   5      104.26      102.06     12.65 o 
   2   3   5       19.93       27.84     13.25 o 
   3   3   5        1.29        3.95     13.76 o 
   4   3   5        8.51       13.73     15.40 o 
   5   3   5        0.50        7.09     14.96 o 
  -8   4   5        0.55        4.40     15.15 o 
  -7   4   5       79.25       97.37     17.06 o 
  -6   4   5        7.26       12.70     14.98 o 
  -5   4   5       33.62       23.32     13.78 o 
  -4   4   5      163.62      186.82     14.74 o 
  -3   4   5      611.31      599.96     20.19 o 
  -2   4   5      287.90      258.09     13.93 o 
  -1   4   5      271.28      255.29     14.11 o 
   0   4   5      509.05      478.03     13.99 o 
   1   4   5       77.23       68.72     14.66 o 
   2   4   5       14.00        3.38     16.01 o 
   3   4   5        1.73        0.59     16.36 o 
   4   4   5       18.26        0.66     16.39 o 
  -8   5   5       35.09       31.60     18.58 o 
  -7   5   5        1.88        1.31     17.54 o 
  -6   5   5       11.01        3.65     17.23 o 
  -5   5   5       28.03       24.06     14.86 o 
  -4   5   5      195.29      208.34     17.10 o 
  -3   5   5       94.56       93.76     14.40 o 
  -2   5   5        6.90        6.72     11.70 o 
  -1   5   5       29.84        8.53     13.66 o 
   0   5   5        3.00        0.03     18.26 o 
   1   5   5        5.49       14.90     15.83 o 
   2   5   5        2.08        2.52     15.96 o 
   3   5   5        0.24        3.28     16.51 o 
  -7   6   5       17.54        9.90     19.37 o 
  -6   6   5        0.44       26.54     16.78 o 
  -5   6   5        1.76        7.34     17.46 o 
  -4   6   5       56.80       36.95     17.36 o 
  -3   6   5       83.60       75.07     16.23 o 
  -2   6   5       22.06       37.61     13.51 o 
  -1   6   5       55.90       76.72     15.15 o 
   0   6   5       47.10       45.07     14.39 o 
   1   6   5        2.25       20.09     17.04 o 
  -6   7   5        2.05       10.64     19.89 o 
  -5   7   5        3.74       11.97     18.71 o 
  -4   7   5       42.75       39.26     18.78 o 
  -3   7   5        9.23       22.73     16.13 o 
  -2   7   5        2.28       11.50     14.35 o 
  -1   7   5        1.68       17.20     17.20 o 
   0  -8   6        4.83       13.62     13.62 o 
   1  -8   6        1.13       20.37     20.37 o 
   2  -8   6        1.22        9.83     19.94 o 
   3  -8   6       45.15       48.45     20.02 o 
   4  -8   6       23.74       41.05     18.58 o 
   5  -8   6       13.33       23.54     18.38 o 
  -2  -7   6        0.75       18.37     18.37 o 
  -1  -7   6       19.47       14.52     18.80 o 
   0  -7   6       30.94       20.55     13.49 o 
   1  -7   6        0.18       19.09     19.09 o 
   2  -7   6        0.67       18.28     18.28 o 
   3  -7   6        0.08       17.92     17.92 o 
   4  -7   6       12.43       34.03     16.70 o 
   5  -7   6       46.56       61.36     18.43 o 
   6  -7   6        0.13       36.24     16.64 o 
  -3  -6   6        9.22       14.38     18.31 o 
  -2  -6   6        4.63       16.26     15.94 o 
  -1  -6   6       21.74       29.48     16.61 o 
   0  -6   6       62.09       55.04     26.86 o 
   1  -6   6        2.96        1.62     15.44 o 
   2  -6   6      146.25      165.82     18.45 o 
   3  -6   6      228.74      252.34     18.96 o 
   4  -6   6      181.83      173.32     18.89 o 
   5  -6   6        7.01       17.43     15.57 o 
   6  -6   6        0.65       11.75     15.43 o 
   7  -6   6       10.28        6.91     15.60 o 
  -4  -5   6       28.92        8.07     18.97 o 
  -3  -5   6       22.89       24.91     16.22 o 
  -2  -5   6       46.47       56.83     15.09 o 
  -1  -5   6      180.02      193.46     17.11 o 
   0  -5   6      134.19      161.90     24.99 o 
   1  -5   6        0.36        5.91     13.04 o 
   2  -5   6        9.65       17.57     12.29 o 
   3  -5   6        0.08       11.42     12.71 o 
   4  -5   6       83.44       76.77     14.85 o 
   5  -5   6       77.40       65.20     15.68 o 
   6  -5   6        0.26        9.76     14.11 o 
   7  -5   6        1.01       11.84     13.88 o 
  -5  -4   6        0.50       12.28     18.29 o 
  -4  -4   6       23.81       27.79     16.26 o 
  -3  -4   6       57.98       95.43     14.81 o 
  -2  -4   6        8.29        4.38     12.50 o 
  -1  -4   6      301.24      304.50     16.56 o 
   0  -4   6      259.86      248.19     10.71 o 
   1  -4   6        6.78        3.00     10.26 o 
   2  -4   6     1225.14     1227.57     24.84 o 
   3  -4   6      636.01      656.28     20.44 o 
   4  -4   6      523.94      586.73     20.80 o 
   5  -4   6        2.04       12.61     12.61 o 
   6  -4   6       45.05       75.61     14.24 o 
   7  -4   6       13.71       35.81     12.61 o 
  -6  -3   6       38.59       48.34     18.58 o 
  -5  -3   6      143.19      179.74     18.79 o 
  -4  -3   6      162.78      198.49     16.96 o 
  -3  -3   6      130.60      115.08     13.88 o 
  -2  -3   6      589.75      638.23     19.16 o 
  -1  -3   6      754.50      810.64     19.45 o 
   0  -3   6      322.06      304.20      9.29 o 
   1  -3   6       11.16       23.53      8.08 o 
   2  -3   6       13.35       17.91      8.29 o 
   3  -3   6        5.51        9.36      9.43 o 
   4  -3   6      358.70      372.96     16.73 o 
   5  -3   6       13.10       10.97     11.74 o 
   6  -3   6        3.08       12.18     12.18 o 
   7  -3   6        0.21       16.01     11.25 o 
  -7  -2   6        0.08        4.62     17.07 o 
  -6  -2   6       10.49        4.94     16.23 o 
  -5  -2   6        7.78        8.97     13.82 o 
  -4  -2   6      107.33      101.36     13.95 o 
  -3  -2   6       94.99      106.05     10.59 o 
  -2  -2   6       36.30       36.29      9.14 o 
  -1  -2   6     1277.80     1356.14     21.38 o 
   0  -2   6       99.70       95.03     18.18 o 
   1  -2   6      180.64      171.82      9.53 o 
   2  -2   6     2367.35     2519.30     28.16 o 
   3  -2   6     1288.72     1335.77     23.17 o 
   4  -2   6      309.86      313.50     15.31 o 
   5  -2   6        3.58        0.00     11.21 o 
   6  -2   6       60.81       72.11     12.54 o 
   7  -2   6       14.53       23.66     13.01 o 
  -7  -1   6       14.74       42.38     15.02 o 
  -6  -1   6      225.54      209.13     18.65 o 
  -5  -1   6      373.13      356.81     18.47 o 
  -4  -1   6      485.10      507.57     17.58 o 
  -3  -1   6      484.50      444.93     14.69 o 
  -2  -1   6     2193.25     2415.30     26.96 o 
  -1  -1   6     1551.79     1712.87     21.19 o 
   0  -1   6      239.82      233.50      6.66 o 
   1  -1   6       80.23       78.09      8.07 o 
   2  -1   6       45.26       33.16      7.73 o 
   3  -1   6        4.81       17.74      8.40 o 
   4  -1   6      278.35      262.12     14.53 o 
   5  -1   6        0.44        6.44     12.29 o 
   6  -1   6        0.46        0.55     13.86 o 
   7  -1   6        1.35        6.52     14.47 o 
  -8   0   6        1.65        6.85     13.96 o 
  -7   0   6       11.87        2.69     13.94 o 
  -6   0   6       14.86       10.50     13.03 o 
  -5   0   6       17.15       26.64     11.15 o 
  -4   0   6      234.65      190.97     12.65 o 
  -3   0   6        4.55        4.67      7.53 o 
  -2   0   6      223.48      216.04     10.08 o 
  -1   0   6     1431.98     1395.35     19.10 o 
   0   0   6       69.37      103.26      5.57 o 
   1   0   6     1215.78     1255.46     19.78 o 
   2   0   6     1449.63     1505.03     23.66 o 
   3   0   6     1038.16      998.26     23.45 o 
   4   0   6       16.87       22.25     12.20 o 
   5   0   6       20.22       30.16     14.17 o 
   6   0   6       24.95       44.40     15.03 o 
  -8   1   6       18.38        1.62     13.84 o 
  -7   1   6       62.54       76.26     14.15 o 
  -6   1   6      423.46      395.43     18.83 o 
  -5   1   6      584.97      541.64     18.98 o 
  -4   1   6      482.24      452.15     16.15 o 
  -3   1   6     1120.11     1141.51     19.80 o 
  -2   1   6     1955.71     2068.61     25.12 o 
  -1   1   6      911.49      963.77     17.38 o 
   0   1   6      199.04      184.50      7.33 o 
   1   1   6       64.46       76.53      9.53 o 
   2   1   6      104.22       96.86     12.24 o 
   3   1   6       86.50       62.46     13.93 o 
   4   1   6       20.92        3.80     14.12 o 
   5   1   6        0.21       11.22     15.05 o 
   6   1   6        1.62       15.27     15.27 o 
  -8   2   6        3.66        9.07     15.21 o 
  -7   2   6       44.62       31.06     14.37 o 
  -6   2   6        5.90        5.37     12.72 o 
  -5   2   6       15.15       27.57     12.10 o 
  -4   2   6       76.00       67.11     10.94 o 
  -3   2   6        9.51       27.31      8.50 o 
  -2   2   6      308.03      317.25     12.99 o 
  -1   2   6      294.67      281.60     12.17 o 
   0   2   6        9.82        5.26      7.47 o 
   1   2   6      802.91      913.48     21.29 o 
   2   2   6      488.98      499.50     20.49 o 
   3   2   6      206.05      226.27     17.90 o 
   4   2   6        1.67       15.58     15.58 o 
   5   2   6        8.69        5.33     16.30 o 
  -8   3   6       10.42       14.67     16.27 o 
  -7   3   6      134.37      167.47     18.25 o 
  -6   3   6      286.75      301.96     19.61 o 
  -5   3   6      429.72      453.04     20.34 o 
  -4   3   6      179.11      151.01     14.11 o 
  -3   3   6      796.13      843.20     21.76 o 
  -2   3   6      602.36      618.37     18.15 o 
  -1   3   6      192.57      206.51     13.00 o 
   0   3   6      115.59      135.79      9.27 o 
   1   3   6       32.26       22.18     12.99 o 
   2   3   6       16.47       20.46     14.06 o 
   3   3   6       51.00       76.18     15.72 o 
   4   3   6        0.42        2.05     16.93 o 
  -8   4   6       10.56       17.13     17.19 o 
  -7   4   6       25.63       29.79     17.65 o 
  -6   4   6        5.07        3.48     15.67 o 
  -5   4   6       10.18       34.75     13.93 o 
  -4   4   6        1.08        0.91     12.41 o 
  -3   4   6        0.86       11.76     11.76 o 
  -2   4   6       91.87       99.45     13.12 o 
  -1   4   6        2.43        7.29     11.63 o 
   0   4   6       22.31       25.20      9.80 o 
   1   4   6      152.42      179.14     17.97 o 
   2   4   6      110.48      150.60     18.08 o 
   3   4   6        5.45       30.79     17.22 o 
  -8   5   6        6.55        4.26     19.27 o 
  -7   5   6       82.58       85.17     20.79 o 
  -6   5   6      101.99      119.82     19.18 o 
  -5   5   6       94.02      125.32     17.26 o 
  -4   5   6       49.84       59.38     16.41 o 
  -3   5   6      182.42      195.22     17.26 o 
  -2   5   6       83.32       69.90     14.87 o 
  -1   5   6       28.72       20.90     14.66 o 
   0   5   6       18.21       32.58     10.80 o 
   1   5   6       10.74       20.41     17.38 o 
   2   5   6        2.03        3.48     17.70 o 
  -7   6   6        3.71        8.06     19.38 o 
  -6   6   6        1.62       19.56     19.56 o 
  -5   6   6        1.16       44.79     16.68 o 
  -4   6   6        7.15       17.56     17.56 o 
  -3   6   6        1.66        4.42     15.80 o 
  -2   6   6        1.36        8.55     14.66 o 
  -1   6   6       15.11       13.49     15.61 o 
   0   6   6       13.91       12.33     13.03 o 
   1   6   6       20.44       30.42     17.86 o 
  -5   7   6        3.58       21.15     19.17 o 
  -4   7   6        8.37        6.96     17.77 o 
  -3   7   6       16.55        2.90     16.40 o 
  -2   7   6        3.87       23.69     15.59 o 
   0  -8   7        9.15        5.73     13.64 o 
   1  -8   7       10.35        4.22     20.59 o 
   2  -8   7        0.28        0.69     19.33 o 
   3  -8   7        3.51       39.18     18.88 o 
   4  -8   7        0.41       17.82     19.17 o 
   5  -8   7       58.69       50.98     19.99 o 
  -2  -7   7        4.75       12.99     18.14 o 
  -1  -7   7        0.77       10.15     17.91 o 
   0  -7   7        5.98        3.57     13.42 o 
   1  -7   7       32.51       17.50     19.13 o 
   2  -7   7        0.36       59.91     17.06 o 
   3  -7   7       20.61       11.06     18.54 o 
   4  -7   7        8.62        3.72     17.30 o 
   5  -7   7       11.29        4.47     17.25 o 
   6  -7   7       13.30       11.94     17.51 o 
  -3  -6   7        4.88       19.02     19.02 o 
  -2  -6   7        0.09        8.44     16.07 o 
  -1  -6   7        9.06       21.15     17.48 o 
   0  -6   7      101.58      114.53     15.57 o 
   1  -6   7       33.81       29.43     16.05 o 
   2  -6   7        4.26       13.71     15.51 o 
   3  -6   7       53.22       60.88     16.10 o 
   4  -6   7        7.19        2.20     15.79 o 
   5  -6   7      306.07      359.91     22.36 o 
   6  -6   7       18.13       65.82     15.64 o 
   7  -6   7        8.49        1.26     16.06 o 
  -4  -5   7        9.79       25.83     19.10 o 
  -3  -5   7       58.95       66.12     17.51 o 
  -2  -5   7       55.67       60.46     15.99 o 
  -1  -5   7       28.24       40.66     15.20 o 
   0  -5   7      212.85      198.26     19.66 o 
   1  -5   7      196.44      146.99     16.99 o 
   2  -5   7       31.63       41.29     13.23 o 
   3  -5   7       80.42       99.38     15.03 o 
   4  -5   7       37.11       49.77     14.83 o 
   5  -5   7       67.36       58.55     16.17 o 
   6  -5   7        1.78       15.58     15.58 o 
   7  -5   7        4.28       15.64     15.64 o 
  -5  -4   7        4.44        5.57     18.64 o 
  -4  -4   7       35.27       21.74     17.09 o 
  -3  -4   7        8.85        7.28     14.49 o 
  -2  -4   7        1.82        5.19     13.06 o 
  -1  -4   7      113.11      121.40     13.58 o 
   0  -4   7      455.79      418.48     12.98 o 
   1  -4   7       11.46        4.84     10.85 o 
   2  -4   7      187.38      153.70     14.09 o 
   3  -4   7       64.24       56.49     13.45 o 
   4  -4   7      220.32      203.89     15.95 o 
   5  -4   7      449.19      459.55     21.51 o 
   6  -4   7       37.66       70.83     14.87 o 
   7  -4   7        5.71       22.30     13.45 o 
  -6  -3   7        3.09       13.86     18.10 o 
  -5  -3   7        8.78       38.77     16.12 o 
  -4  -3   7       98.32       82.77     17.14 o 
  -3  -3   7      383.08      390.03     18.68 o 
  -2  -3   7      308.70      316.08     15.92 o 
  -1  -3   7      172.22      165.81     13.51 o 
   0  -3   7     1546.90     1525.67     18.49 o 
   1  -3   7      403.50      413.85     15.23 o 
   2  -3   7      143.14      143.23     12.20 o 
   3  -3   7      286.47      328.88     15.61 o 
   4  -3   7       16.45       23.67     11.48 o 
   5  -3   7       52.11       46.00     13.39 o 
   6  -3   7        0.67        2.12     12.62 o 
   7  -3   7        0.51       11.47     13.24 o 
  -7  -2   7       22.17       25.63     17.86 o 
  -6  -2   7        4.79        5.63     16.17 o 
  -5  -2   7       56.06       70.12     15.98 o 
  -4  -2   7      152.64      154.92     14.46 o 
  -3  -2   7        7.18       10.45     10.79 o 
  -2  -2   7        2.16        9.06      9.00 o 
  -1  -2   7      454.53      481.49     15.43 o 
   0  -2   7      789.91      845.08     13.02 o 
   1  -2   7       21.32       20.71      8.74 o 
   2  -2   7      761.78      770.67     17.87 o 
   3  -2   7       10.19        7.02     10.02 o 
   4  -2   7      781.94      692.36     21.08 o 
   5  -2   7      230.79      212.11     16.03 o 
   6  -2   7       38.64        3.60     14.18 o 
   7  -2   7        0.92        0.56     12.84 o 
  -7  -1   7       16.83       17.83     16.49 o 
  -6  -1   7       12.52       15.48     15.22 o 
  -5  -1   7       52.46       66.87     12.85 o 
  -4  -1   7      471.64      477.79     18.20 o 
  -3  -1   7      938.27      902.98     20.94 o 
  -2  -1   7      617.32      625.65     16.74 o 
  -1  -1   7      656.18      642.52     15.76 o 
   0  -1   7     2744.90     2782.84     20.06 o 
   1  -1   7      457.65      450.84     13.87 o 
   2  -1   7      179.44      163.02     11.40 o 
   3  -1   7      519.56      558.07     17.50 o 
   4  -1   7       21.59        2.22     12.02 o 
   5  -1   7        0.49        3.19     13.19 o 
   6  -1   7        4.92       11.38     14.86 o 
  -7   0   7       26.82       18.59     14.39 o 
  -6   0   7       28.06       38.72     12.91 o 
  -5   0   7      230.16      216.49     15.18 o 
  -4   0   7      227.77      211.26     13.26 o 
  -3   0   7       16.19       14.28      8.57 o 
  -2   0   7       16.17        9.69      7.79 o 
  -1   0   7      747.85      729.44     16.36 o 
   0   0   7      176.60      202.32     18.00 o 
   1   0   7        4.93       20.02      7.74 o 
   2   0   7      305.50      327.84     14.70 o 
   3   0   7       36.14       39.91     12.02 o 
   4   0   7      560.55      546.43     23.02 o 
   5   0   7       72.94       86.72     16.82 o 
   6   0   7        6.89       15.12     15.12 o 
  -8   1   7        6.58        0.56     14.35 o 
  -7   1   7       17.96        6.99     14.11 o 
  -6   1   7       24.05       15.15     13.59 o 
  -5   1   7      112.70       75.95     14.07 o 
  -4   1   7      775.37      796.82     19.85 o 
  -3   1   7      857.43      795.25     19.37 o 
  -2   1   7      449.11      444.90     14.62 o 
  -1   1   7     1297.74     1273.70     21.82 o 
   0   1   7     1315.81     1358.65     20.89 o 
   1   1   7      217.08      213.01     13.66 o 
   2   1   7      187.85      167.32     15.51 o 
   3   1   7      173.54      203.59     16.62 o 
   4   1   7       32.34        9.62     15.51 o 
   5   1   7        1.37       14.11     15.21 o 
  -8   2   7       58.34       77.36     16.72 o 
  -7   2   7       25.66       22.95     15.18 o 
  -6   2   7       66.19       74.85     16.02 o 
  -5   2   7      320.61      318.56     17.64 o 
  -4   2   7       96.15      104.53     12.96 o 
  -3   2   7       21.40       25.79      9.84 o 
  -2   2   7       35.56       35.71     10.25 o 
  -1   2   7      445.04      451.67     16.68 o 
   0   2   7       26.94       30.20     11.67 o 
   1   2   7       42.67       51.90     12.47 o 
   2   2   7        4.85       15.82     14.12 o 
   3   2   7      110.55      108.98     19.24 o 
   4   2   7      125.83      133.03     19.66 o 
   5   2   7       12.29       28.86     18.17 o 
  -8   3   7       10.08       28.86     16.54 o 
  -7   3   7        6.11        6.15     16.65 o 
  -6   3   7       11.91        6.77     15.00 o 
  -5   3   7      129.63      113.18     15.67 o 
  -4   3   7      359.48      382.32     18.85 o 
  -3   3   7      354.88      378.10     17.36 o 
  -2   3   7      204.04      198.24     14.60 o 
  -1   3   7      566.14      581.34     19.77 o 
   0   3   7      243.29      278.31     12.87 o 
   1   3   7       33.29       53.47     14.00 o 
   2   3   7      132.03      100.85     19.96 o 
   3   3   7        1.46        3.41     18.33 o 
   4   3   7        1.94       14.02     18.88 o 
  -8   4   7       25.81       38.69     17.55 o 
  -7   4   7       17.72        0.69     17.42 o 
  -6   4   7       60.83       71.20     18.29 o 
  -5   4   7      130.31      163.23     17.91 o 
  -4   4   7       25.94       12.20     14.60 o 
  -3   4   7        4.50       13.62     13.62 o 
  -2   4   7       31.96       34.15     13.85 o 
  -1   4   7       65.48       59.77     14.95 o 
   0   4   7       37.48       27.47     11.21 o 
   1   4   7        5.10        0.00     17.53 o 
   2   4   7        0.40        9.71     19.12 o 
   3   4   7       53.78       47.08     20.66 o 
  -7   5   7        0.60        2.16     18.91 o 
  -6   5   7        2.30       18.16     18.16 o 
  -5   5   7       60.81       77.27     17.30 o 
  -4   5   7       57.32       67.82     15.70 o 
  -3   5   7       54.11       80.28     15.92 o 
  -2   5   7       53.61       75.50     15.58 o 
  -1   5   7       56.71       44.31     17.78 o 
   0   5   7       17.55       18.42     12.71 o 
   1   5   7        7.61        1.42     18.64 o 
   2   5   7       28.77       34.60     20.72 o 
  -6   6   7       25.41       17.84     19.70 o 
  -5   6   7       16.06        7.30     18.71 o 
  -4   6   7        6.41       16.13     18.10 o 
  -3   6   7        0.11       21.72     16.23 o 
  -2   6   7       22.03        9.56     16.57 o 
  -1   6   7        0.12        2.58     18.33 o 
   0   6   7        6.84       23.33     13.86 o 
  -4   7   7        3.83        0.64     18.52 o 
  -3   7   7        2.86        4.28     17.42 o 
   0  -8   8        0.87       14.80     14.80 o 
   1  -8   8        4.24       13.38     21.37 o 
   2  -8   8        5.13       15.90     20.03 o 
   3  -8   8       14.49       41.39     19.29 o 
   4  -8   8        0.13        7.89     18.59 o 
  -2  -7   8        9.70        0.66     19.17 o 
  -1  -7   8       44.04       26.22     19.04 o 
   0  -7   8       50.84       56.82     14.39 o 
   1  -7   8       82.24       93.66     20.58 o 
   2  -7   8       27.69       64.31     17.63 o 
   3  -7   8       54.41       84.18     18.02 o 
   4  -7   8       94.46       87.98     19.81 o 
   5  -7   8       39.32       17.27     17.77 o 
   6  -7   8        0.15       15.19     18.78 o 
  -3  -6   8        0.51        6.03     18.79 o 
  -2  -6   8        0.14       10.64     17.39 o 
  -1  -6   8        3.99       20.26     16.96 o 
   0  -6   8        7.20       15.29     13.99 o 
   1  -6   8       19.62       32.79     16.20 o 
   2  -6   8        7.78       28.21     15.99 o 
   3  -6   8       97.25      120.38     18.06 o 
   4  -6   8       32.04       21.74     17.38 o 
   5  -6   8        0.52       26.50     16.39 o 
   6  -6   8       13.12        6.33     16.87 o 
  -4  -5   8        2.04       15.81     18.92 o 
  -3  -5   8       37.61       45.40     17.11 o 
  -2  -5   8      107.31      127.77     17.44 o 
  -1  -5   8      364.34      419.08     22.05 o 
   0  -5   8      321.76      315.69     14.41 o 
   1  -5   8      542.54      522.37     22.03 o 
   2  -5   8      129.57      137.41     16.05 o 
   3  -5   8      410.09      454.74     20.94 o 
   4  -5   8      340.66      394.99     20.97 o 
   5  -5   8       30.16       30.92     15.40 o 
   6  -5   8        4.43        1.83     15.56 o 
  -5  -4   8        8.20       16.13     19.02 o 
  -4  -4   8        0.74        0.62     16.83 o 
  -3  -4   8        3.03       12.00     15.49 o 
  -2  -4   8       54.08       50.30     15.38 o 
  -1  -4   8       33.07       56.18     13.76 o 
   0  -4   8       33.73       29.20      9.49 o 
   1  -4   8       26.30       22.52     12.92 o 
   2  -4   8       11.52        8.60     12.41 o 
   3  -4   8      193.03      227.14     15.91 o 
   4  -4   8      186.59      203.42     16.45 o 
   5  -4   8       45.11       27.42     14.40 o 
   6  -4   8        4.40        2.85     14.64 o 
   7  -4   8       11.51       15.62     15.04 o 
  -6  -3   8        3.62       14.75     18.73 o 
  -5  -3   8        7.62       11.27     18.04 o 
  -4  -3   8       42.12       44.46     15.54 o 
  -3  -3   8      217.23      209.56     17.21 o 
  -2  -3   8      630.92      636.22     21.36 o 
  -1  -3   8     1263.10     1368.28     27.70 o 
   0  -3   8     1457.41     1557.28     30.13 o 
   1  -3   8     1184.84     1243.59     24.22 o 
   2  -3   8      556.51      566.98     19.00 o 
   3  -3   8     1024.36     1060.27     23.82 o 
   4  -3   8      531.06      507.21     20.42 o 
   5  -3   8        1.05       13.79     13.79 o 
   6  -3   8       26.81       49.49     13.72 o 
  -6  -2   8       75.18       30.38     19.81 o 
  -5  -2   8       34.73       65.32     15.95 o 
  -4  -2   8       20.81       14.76     13.14 o 
  -3  -2   8       67.56       72.10     13.38 o 
  -2  -2   8      454.92      480.54     17.83 o 
  -1  -2   8       34.82       39.16     10.68 o 
   0  -2   8       98.09      116.29      8.50 o 
   1  -2   8       13.55        2.35      9.21 o 
   2  -2   8      101.87       78.03     11.24 o 
   3  -2   8        4.99       17.58     10.20 o 
   4  -2   8      138.50      117.72     14.18 o 
   5  -2   8       39.38       33.38     13.13 o 
   6  -2   8        5.17       14.87     12.86 o 
  -7  -1   8        0.46       16.86     16.86 o 
  -6  -1   8       13.73       16.14     16.14 o 
  -5  -1   8       26.23       42.44     12.96 o 
  -4  -1   8      175.70      195.79     14.20 o 
  -3  -1   8      475.92      487.57     16.73 o 
  -2  -1   8     1831.07     1907.96     27.96 o 
  -1  -1   8     1760.62     1793.43     26.02 o 
   0  -1   8     2880.54     2970.83     31.03 o 
   1  -1   8     1012.15     1059.25     21.15 o 
   2  -1   8      910.53      838.26     20.39 o 
   3  -1   8     1109.14     1073.43     25.34 o 
   4  -1   8      203.78      174.17     16.46 o 
   5  -1   8        0.68        4.05     14.07 o 
   6  -1   8       12.54       12.79     16.29 o 
  -7   0   8       72.60       85.23     16.48 o 
  -6   0   8      148.06      159.82     15.24 o 
  -5   0   8       82.26       79.69     12.87 o 
  -4   0   8       78.13       86.44     12.39 o 
  -3   0   8      345.60      358.17     15.37 o 
  -2   0   8      706.24      731.71     18.51 o 
  -1   0   8       34.70       24.13     10.12 o 
   0   0   8       78.21       64.76     19.42 o 
   1   0   8      144.47      128.74     11.91 o 
   2   0   8      189.17      176.44     13.96 o 
   3   0   8      166.58      187.74     15.71 o 
   4   0   8       11.81       29.92     14.89 o 
   5   0   8        5.42       11.16     16.40 o 
  -7   1   8        0.23        2.85     14.45 o 
  -6   1   8       16.99        6.71     13.49 o 
  -5   1   8       39.27       29.55     12.85 o 
  -4   1   8      261.03      279.13     15.43 o 
  -3   1   8      560.08      593.53     18.79 o 
  -2   1   8     1797.76     2004.62     28.83 o 
  -1   1   8     1232.96     1320.71     24.77 o 
   0   1   8     1563.55     1661.31     51.86 o 
   1   1   8      487.87      544.98     19.98 o 
   2   1   8      458.71      473.94     20.29 o 
   3   1   8      590.13      603.28     25.88 o 
   4   1   8        5.63       17.83     17.17 o 
   5   1   8        6.37       15.95     17.54 o 
  -8   2   8       10.13       33.64     16.40 o 
  -7   2   8      114.47      141.41     17.97 o 
  -6   2   8      111.57      108.03     17.42 o 
  -5   2   8       86.84      112.01     14.46 o 
  -4   2   8      100.58      127.27     14.41 o 
  -3   2   8      513.97      539.09     19.24 o 
  -2   2   8      343.93      375.81     17.28 o 
  -1   2   8       16.50       21.86     11.18 o 
   0   2   8        1.22       14.80      8.51 o 
   1   2   8       29.01       49.03     13.95 o 
   2   2   8       15.71        1.14     16.26 o 
   3   2   8      155.78      132.78     20.87 o 
   4   2   8        0.28       13.31     18.83 o 
  -8   3   8        6.07       18.51     18.51 o 
  -7   3   8        1.70        5.84     17.05 o 
  -6   3   8        5.84        4.20     16.15 o 
  -5   3   8       35.08       14.05     16.09 o 
  -4   3   8      138.47      156.96     16.35 o 
  -3   3   8      390.87      394.80     19.52 o 
  -2   3   8      518.52      487.72     21.60 o 
  -1   3   8      478.23      480.59     21.55 o 
   0   3   8      302.12      324.71     14.28 o 
   1   3   8      115.67      128.55     18.85 o 
   2   3   8      129.30      153.26     21.39 o 
   3   3   8      116.60      140.83     22.06 o 
  -7   4   8       60.56       83.10     18.81 o 
  -6   4   8       30.90       26.57     17.75 o 
  -5   4   8       40.96       53.95     17.13 o 
  -4   4   8       63.80       74.01     17.18 o 
  -3   4   8      194.86      183.76     17.63 o 
  -2   4   8       94.85      127.32     16.57 o 
  -1   4   8        0.63       16.32     16.32 o 
   0   4   8        7.49        7.33     12.20 o 
   1   4   8        0.25       19.43     19.43 o 
   2   4   8       17.05       21.38     21.38 o 
  -7   5   8        1.47       14.86     19.25 o 
  -6   5   8        0.10       11.13     18.76 o 
  -5   5   8       18.79       21.90     18.07 o 
  -4   5   8       31.41       15.77     17.75 o 
  -3   5   8      123.48      113.50     18.48 o 
  -2   5   8       74.70       85.33     18.42 o 
  -1   5   8       83.87       93.89     18.98 o 
   0   5   8       31.77       34.64     21.90 o 
   1   5   8        7.18        2.30     21.87 o 
  -6   6   8        4.00        2.92     20.16 o 
  -5   6   8        6.30       52.47     17.65 o 
  -4   6   8       20.05       20.70     18.53 o 
  -3   6   8       25.06       28.67     17.80 o 
  -2   6   8       13.69        3.35     18.58 o 
  -1   6   8        1.76       14.94     18.85 o 
   1  -8   9        0.89       14.81     19.63 o 
   2  -8   9        5.89       23.31     20.70 o 
   3  -8   9        0.09        8.58     18.27 o 
  -1  -7   9        2.22        5.37     18.90 o 
   0  -7   9       28.01       24.08     14.32 o 
   1  -7   9       22.18       16.79     20.54 o 
   2  -7   9       22.95       25.12     18.54 o 
   3  -7   9        0.65        6.26     17.42 o 
   4  -7   9       14.03       13.07     17.74 o 
   5  -7   9       21.74        3.17     18.07 o 
  -3  -6   9       50.57       50.36     20.50 o 
  -2  -6   9       86.94       62.63     20.36 o 
  -1  -6   9       57.42       56.78     19.51 o 
   0  -6   9       13.45       10.14     12.91 o 
   1  -6   9       38.89       43.11     17.68 o 
   2  -6   9       30.06       27.37     17.05 o 
   3  -6   9        5.33       16.17     16.17 o 
   4  -6   9       21.95        0.00     16.65 o 
   5  -6   9       12.54       12.19     16.71 o 
   6  -6   9       18.67        1.92     17.40 o 
  -4  -5   9        0.21        1.39     19.03 o 
  -3  -5   9        2.46       16.39     17.27 o 
  -2  -5   9        0.52       11.33     16.72 o 
  -1  -5   9        2.94        2.32     16.72 o 
   0  -5   9      115.43      139.36     12.99 o 
   1  -5   9      198.61      199.51     18.48 o 
   2  -5   9       54.53       64.77     15.27 o 
   3  -5   9       16.63       27.50     14.23 o 
   4  -5   9       92.94      116.62     16.04 o 
   5  -5   9       87.01      107.68     17.12 o 
   6  -5   9       11.71       13.30     16.03 o 
  -5  -4   9       61.70       85.24     20.09 o 
  -4  -4   9      127.01      164.50     19.00 o 
  -3  -4   9      358.81      369.82     22.88 o 
  -2  -4   9      364.72      399.74     22.19 o 
  -1  -4   9      262.19      264.00     19.91 o 
   0  -4   9      107.16      101.16     12.55 o 
   1  -4   9      241.62      246.41     17.65 o 
   2  -4   9       85.91      101.01     14.45 o 
   3  -4   9       86.49       80.67     14.57 o 
   4  -4   9        1.88        9.54     14.16 o 
   5  -4   9        0.08        3.83     14.27 o 
   6  -4   9       15.99       25.44     14.99 o 
  -6  -3   9        0.98       15.56     18.92 o 
  -5  -3   9        2.40       17.83     17.96 o 
  -4  -3   9       16.86        9.58     15.89 o 
  -3  -3   9       25.93       56.87     14.17 o 
  -2  -3   9       16.91       35.77     12.46 o 
  -1  -3   9       89.66       82.77     14.49 o 
   0  -3   9      255.98      278.55     11.75 o 
   1  -3   9      655.98      736.33     21.46 o 
   2  -3   9       27.64       40.86     11.37 o 
   3  -3   9       78.53      100.81     13.15 o 
   4  -3   9      260.74      264.82     17.43 o 
   5  -3   9       77.23       45.84     15.32 o 
   6  -3   9       25.49       20.56     14.45 o 
  -6  -2   9       52.69       35.29     17.52 o 
  -5  -2   9      247.90      261.72     20.05 o 
  -4  -2   9      596.91      527.28     22.19 o 
  -3  -2   9      985.78     1014.69     26.36 o 
  -2  -2   9     1023.63     1083.81     24.37 o 
  -1  -2   9      454.96      480.73     17.99 o 
   0  -2   9      557.38      576.17     13.42 o 
   1  -2   9      422.76      411.43     16.35 o 
   2  -2   9       73.46       94.18     11.47 o 
   3  -2   9      180.91      161.64     13.67 o 
   4  -2   9       69.18       78.53     13.40 o 
   5  -2   9       18.57       28.53     13.04 o 
   6  -2   9        2.64        7.62     14.58 o 
  -7  -1   9        4.25       16.12     16.12 o 
  -6  -1   9        1.90        6.88     15.24 o 
  -5  -1   9       14.36       41.60     13.61 o 
  -4  -1   9       36.42       17.95     12.93 o 
  -3  -1   9       21.33       17.98     11.74 o 
  -2  -1   9       37.61       18.56     10.99 o 
  -1  -1   9      162.91      148.00     12.92 o 
   0  -1   9      467.40      485.14     35.36 o 
   1  -1   9      452.65      462.72     16.57 o 
   2  -1   9        9.60       11.53     11.14 o 
   3  -1   9       99.37      107.62     14.31 o 
   4  -1   9      297.50      300.92     19.49 o 
   5  -1   9       15.88       23.05     15.69 o 
  -7   0   9       18.09        4.47     15.91 o 
  -6   0   9      189.22      165.72     17.67 o 
  -5   0   9      494.10      439.52     20.53 o 
  -4   0   9     1196.28     1132.38     25.48 o 
  -3   0   9     1209.70     1165.29     24.95 o 
  -2   0   9     1294.83     1269.10     25.67 o 
  -1   0   9      421.01      454.55     17.81 o 
   0   0   9      693.74      744.80     22.84 o 
   1   0   9      319.08      297.29     17.19 o 
   2   0   9        1.24        7.08     12.89 o 
   3   0   9       42.34       52.35     15.25 o 
   4   0   9       38.34       63.71     16.74 o 
   5   0   9       11.54        9.17     17.80 o 
  -7   1   9        9.30       28.46     16.10 o 
  -6   1   9        0.48        4.96     14.57 o 
  -5   1   9      113.89      142.88     15.42 o 
  -4   1   9       10.83       34.49     12.62 o 
  -3   1   9       29.44       20.95     12.20 o 
  -2   1   9        1.93        9.11     11.83 o 
  -1   1   9       48.74       37.70     12.67 o 
   0   1   9      377.59      415.18     13.46 o 
   1   1   9       57.87       72.99     15.34 o 
   2   1   9        2.53        9.94     14.23 o 
   3   1   9       77.39       65.97     19.12 o 
   4   1   9       92.41      114.96     20.52 o 
  -7   2   9       44.34       31.76     17.68 o 
  -6   2   9      231.61      238.33     20.60 o 
  -5   2   9      517.79      525.03     22.98 o 
  -4   2   9      864.26      884.25     25.57 o 
  -3   2   9      814.24      802.17     25.20 o 
  -2   2   9      466.79      463.32     20.26 o 
  -1   2   9      283.38      310.45     17.99 o 
   0   2   9      204.08      228.87     13.06 o 
   1   2   9      121.70      121.20     17.99 o 
   2   2   9       47.32       63.19     17.86 o 
   3   2   9        0.30       24.80     19.35 o 
   4   2   9        2.87       28.57     20.22 o 
  -7   3   9        5.60       18.02     18.02 o 
  -6   3   9        5.83        1.88     17.60 o 
  -5   3   9      121.04      135.16     19.28 o 
  -4   3   9        9.65       13.17     15.24 o 
  -3   3   9       95.48      117.80     16.71 o 
  -2   3   9        4.20       13.11     14.09 o 
  -1   3   9       10.75       29.01     15.93 o 
   0   3   9       65.79       77.56     13.13 o 
   1   3   9        0.82       30.59     18.04 o 
   2   3   9        3.39       15.51     19.54 o 
   3   3   9       40.33       76.91     20.49 o 
  -7   4   9       45.26       60.01     20.06 o 
  -6   4   9      111.65      112.50     21.53 o 
  -5   4   9      252.63      258.58     22.17 o 
  -4   4   9      240.37      261.29     20.92 o 
  -3   4   9      268.58      270.34     21.52 o 
  -2   4   9       51.23       43.55     18.99 o 
  -1   4   9       83.09      112.69     20.03 o 
   0   4   9       26.05       32.38     14.13 o 
   1   4   9        8.36        0.76     20.46 o 
   2   4   9       28.26        8.23     22.68 o 
  -6   5   9       14.00       38.63     20.23 o 
  -5   5   9       36.55       43.73     20.03 o 
  -4   5   9       27.29       48.67     18.04 o 
  -3   5   9       20.99       14.33     18.29 o 
  -2   5   9        0.41        5.42     19.80 o 
  -1   5   9        2.18       15.92     20.42 o 
   0   5   9        0.64        2.22     15.09 o 
  -4   6   9       41.24       18.98     20.61 o 
  -3   6   9       28.13       66.29     19.10 o 
  -2   6   9        3.59        3.63     21.60 o 
  -1  -7  10       21.01        1.39     19.78 o 
   0  -7  10        1.54        2.12     13.65 o 
   1  -7  10       22.16       10.20     20.20 o 
   2  -7  10       18.02       23.40     18.39 o 
   3  -7  10       14.37        6.90     18.03 o 
   4  -7  10       14.13        3.12     18.33 o 
  -3  -6  10        2.30        4.82     19.13 o 
  -2  -6  10       32.87       39.75     18.99 o 
  -1  -6  10      130.57      168.08     21.75 o 
   0  -6  10      109.41      103.70     15.09 o 
   1  -6  10       23.73        4.40     19.27 o 
   2  -6  10       24.05       35.50     17.20 o 
   3  -6  10       13.00       47.47     15.28 o 
   4  -6  10        0.79        0.00     16.73 o 
   5  -6  10        7.53       17.13     17.13 o 
  -4  -5  10        0.72       20.66     20.66 o 
  -3  -5  10        0.26       27.18     17.02 o 
  -2  -5  10        2.16        8.06     17.25 o 
  -1  -5  10      147.75      142.27     20.25 o 
   0  -5  10       33.32       48.75     12.13 o 
   1  -5  10       51.16       46.00     16.77 o 
   2  -5  10       75.61       84.05     16.82 o 
   3  -5  10       52.13       63.80     15.10 o 
   4  -5  10       61.46       45.08     16.23 o 
   5  -5  10       28.19       44.97     16.06 o 
   6  -5  10        8.84       16.74     16.74 o 
  -5  -4  10       16.96       55.68     18.29 o 
  -4  -4  10        7.83       23.12     17.72 o 
  -3  -4  10        8.15       26.74     16.27 o 
  -2  -4  10      327.38      339.13     21.99 o 
  -1  -4  10      782.68      889.60     28.28 o 
   0  -4  10      206.82      229.92     12.67 o 
   1  -4  10      178.62      207.87     17.15 o 
   2  -4  10      117.66      132.14     15.38 o 
   3  -4  10       46.74       37.97     14.71 o 
   4  -4  10        0.62       15.74     12.82 o 
   5  -4  10       25.94       20.63     15.60 o 
   6  -4  10        1.28        0.58     15.16 o 
  -5  -3  10       14.09       15.52     17.49 o 
  -4  -3  10       15.71       14.04     16.05 o 
  -3  -3  10        0.81       19.43     14.70 o 
  -2  -3  10       55.69       66.18     15.15 o 
  -1  -3  10      224.25      181.67     18.43 o 
   0  -3  10      137.26      129.40     11.15 o 
   1  -3  10       88.82      109.72     14.03 o 
   2  -3  10      116.41      108.63     15.22 o 
   3  -3  10      130.48      135.59     14.57 o 
   4  -3  10       81.65       77.33     15.26 o 
   5  -3  10       35.29       13.94     14.50 o 
   6  -3  10       16.26        7.30     14.95 o 
  -6  -2  10        5.12        1.30     17.78 o 
  -5  -2  10       84.81       80.15     17.73 o 
  -4  -2  10        9.04        9.00     14.17 o 
  -3  -2  10      170.20      170.67     16.95 o 
  -2  -2  10     1266.43     1277.31     28.46 o 
  -1  -2  10     1598.94     1742.01     31.34 o 
   0  -2  10      231.91      230.29     11.45 o 
   1  -2  10      413.61      388.71     18.28 o 
   2  -2  10      231.66      218.44     15.69 o 
   3  -2  10       25.64       27.49     12.39 o 
   4  -2  10       12.39       18.21     13.59 o 
   5  -2  10       14.02        6.26     14.51 o 
  -6  -1  10      113.80       90.74     18.60 o 
  -5  -1  10       16.71       26.42     14.89 o 
  -4  -1  10       94.69      107.88     14.39 o 
  -3  -1  10        1.69        9.08     11.69 o 
  -2  -1  10      592.38      594.49     20.36 o 
  -1  -1  10       30.60       57.11     11.81 o 
   0  -1  10       77.81       87.39      9.64 o 
   1  -1  10      118.07      114.82     14.54 o 
   2  -1  10       90.17       87.33     15.27 o 
   3  -1  10      103.20      100.86     16.41 o 
   4  -1  10       54.03       91.00     17.07 o 
   5  -1  10       11.23       51.06     17.17 o 
  -7   0  10        2.10       30.09     14.51 o 
  -6   0  10       28.10       37.61     15.29 o 
  -5   0  10       91.19       79.74     16.12 o 
  -4   0  10       19.96       28.45     12.61 o 
  -3   0  10      413.63      420.05     19.66 o 
  -2   0  10     2137.29     2194.18     35.80 o 
  -1   0  10      849.89      892.33     25.27 o 
   0   0  10      274.92      280.23     12.96 o 
   1   0  10      273.40      287.72     17.29 o 
   2   0  10      205.28      166.14     17.71 o 
   3   0  10        1.63       16.14     16.14 o 
   4   0  10       24.12       43.12     18.91 o 
   5   0  10        2.47       20.79     18.71 o 
  -7   1  10      110.92      117.87     18.38 o 
  -6   1  10      109.19       69.93     18.16 o 
  -5   1  10       28.38       39.28     15.45 o 
  -4   1  10       99.16      103.91     15.33 o 
  -3   1  10       28.67       41.74     14.39 o 
  -2   1  10      680.87      675.11     24.58 o 
  -1   1  10        3.62       10.89     14.05 o 
   0   1  10       31.04       39.23     10.72 o 
   1   1  10       61.48       89.71     17.06 o 
   2   1  10       42.48       62.71     17.49 o 
   3   1  10       17.59       30.68     18.95 o 
   4   1  10       22.17        0.80     21.04 o 
  -7   2  10        0.40        1.32     18.32 o 
  -6   2  10       46.23       43.84     17.96 o 
  -5   2  10       16.21       29.18     15.95 o 
  -4   2  10       31.24       35.58     15.42 o 
  -3   2  10      337.48      358.15     20.71 o 
  -2   2  10     1263.13     1266.93     32.42 o 
  -1   2  10      156.42      199.22     19.28 o 
   0   2  10      139.97      159.65     34.85 o 
   1   2  10       78.44       63.53     19.99 o 
   2   2  10       53.07       54.34     21.22 o 
   3   2  10        0.51       50.52     20.48 o 
  -7   3  10      107.02       71.97     21.54 o 
  -6   3  10       27.87       18.67     18.67 o 
  -5   3  10       38.52       48.29     17.60 o 
  -4   3  10       10.43        3.63     16.74 o 
  -3   3  10      148.63      155.87     19.69 o 
  -2   3  10      154.42      160.55     20.39 o 
  -1   3  10        2.04        3.26     17.92 o 
   0   3  10       21.73       32.39     13.84 o 
   1   3  10       15.28        1.49     21.70 o 
   2   3  10        6.54       38.71     21.03 o 
  -6   4  10       13.76       38.77     19.01 o 
  -5   4  10        0.68        8.06     18.47 o 
  -4   4  10        6.74       21.57     17.30 o 
  -3   4  10      175.87      163.13     22.94 o 
  -2   4  10      227.31      202.44     24.58 o 
  -1   4  10       21.88       48.20     19.81 o 
   0   4  10       11.84       28.47     14.96 o 
   1   4  10       17.71       13.17     22.74 o 
  -5   5  10        9.07       10.50     18.68 o 
  -4   5  10        0.47       19.95     19.95 o 
  -3   5  10      103.88       76.70     22.67 o 
  -2   5  10       10.43       11.33     21.32 o 
  -1   5  10        1.81        6.36     22.49 o 
   0  -7  11       34.50       44.41     19.23 o 
   1  -7  11        0.22        3.42     19.42 o 
   2  -7  11        0.05        0.63     18.72 o 
   3  -7  11        3.32       18.25     18.25 o 
  -2  -6  11        3.69        2.04     19.39 o 
  -1  -6  11        7.76       21.69     18.96 o 
   0  -6  11       70.66       88.10     17.83 o 
   1  -6  11      234.87      259.32     21.96 o 
   2  -6  11      257.72      268.01     22.97 o 
   3  -6  11       46.93       26.93     17.44 o 
   4  -6  11       30.99       45.95     16.57 o 
  -3  -5  11       34.05       25.09     19.66 o 
  -2  -5  11       34.64       19.35     19.29 o 
  -1  -5  11       15.37       44.25     17.64 o 
   0  -5  11      119.94      122.22     21.03 o 
   1  -5  11        1.05       10.24     16.04 o 
   2  -5  11        1.28        8.64     15.94 o 
   3  -5  11        1.03       29.20     14.04 o 
   4  -5  11        0.94        7.99     15.04 o 
   5  -5  11        7.29       21.77     15.30 o 
  -4  -4  11       55.63       23.55     19.87 o 
  -3  -4  11       17.61        1.22     18.34 o 
  -2  -4  11       43.04       54.93     16.52 o 
  -1  -4  11       80.35       73.05     17.65 o 
   0  -4  11      469.93      506.73     17.37 o 
   1  -4  11      872.33      907.77     27.32 o 
   2  -4  11      533.16      563.00     24.22 o 
   3  -4  11       98.53       80.62     15.70 o 
   4  -4  11       92.88      107.46     16.18 o 
   5  -4  11       61.93       48.70     16.27 o 
  -5  -3  11       68.30       75.80     19.53 o 
  -4  -3  11      160.91      195.61     19.02 o 
  -3  -3  11      100.28      117.76     17.66 o 
  -2  -3  11       95.65       70.60     17.43 o 
  -1  -3  11      521.78      500.86     24.13 o 
   0  -3  11      102.09       91.80     11.99 o 
   1  -3  11        5.39       13.70     14.13 o 
   2  -3  11        4.90        5.90     13.66 o 
   3  -3  11        1.70       12.00     13.01 o 
   4  -3  11        1.26        4.16     14.01 o 
   5  -3  11        9.49        6.05     15.21 o 
  -6  -2  11        3.40       15.59     17.25 o 
  -5  -2  11        5.77        1.19     16.00 o 
  -4  -2  11      118.27      137.96     17.28 o 
  -3  -2  11       50.52       66.16     15.89 o 
  -2  -2  11       66.38       68.03     15.76 o 
  -1  -2  11      423.50      445.40     21.03 o 
   0  -2  11      949.34      833.42     18.29 o 
   1  -2  11     1603.36     1454.06     29.91 o 
   2  -2  11      396.20      335.56     19.72 o 
   3  -2  11      146.61      121.97     15.93 o 
   4  -2  11      110.63      105.45     16.59 o 
   5  -2  11       34.23       31.28     16.54 o 
  -6  -1  11       50.82       47.04     16.24 o 
  -5  -1  11      241.15      240.97     19.84 o 
  -4  -1  11      435.30      403.00     21.91 o 
  -3  -1  11       36.22       15.62     14.20 o 
  -2  -1  11        6.70        8.65     13.95 o 
  -1  -1  11     1114.04     1147.76     28.91 o 
   0  -1  11       57.47       32.17     10.93 o 
   1  -1  11       28.47       27.18     14.83 o 
   2  -1  11       18.76        6.43     15.28 o 
   3  -1  11        4.76       22.06     14.24 o 
   4  -1  11        1.01        3.85     16.49 o 
  -6   0  11       15.26        1.18     16.31 o 
  -5   0  11       49.17       16.79     16.48 o 
  -4   0  11       84.40       76.54     15.70 o 
  -3   0  11       56.39       49.81     15.42 o 
  -2   0  11       51.55       58.28     16.13 o 
  -1   0  11      696.35      683.62     25.85 o 
   0   0  11      930.73      964.06     20.57 o 
   1   0  11     1069.85     1042.00     30.99 o 
   2   0  11      134.32      135.31     19.95 o 
   3   0  11       93.72       82.71     19.01 o 
   4   0  11       52.22       45.46     20.12 o 
  -7   1  11       21.10       56.19     18.12 o 
  -6   1  11      138.92       73.02     20.79 o 
  -5   1  11      293.73      268.11     20.94 o 
  -4   1  11      465.49      440.62     23.08 o 
  -3   1  11       35.09       53.08     15.52 o 
  -2   1  11      229.29      254.78     19.93 o 
  -1   1  11      540.94      582.75     25.70 o 
   0   1  11       61.08       58.68     13.49 o 
   1   1  11       23.92        1.31     19.03 o 
   2   1  11       18.95        2.75     18.04 o 
   3   1  11        3.20       31.89     19.13 o 
  -6   2  11        7.60        3.98     17.03 o 
  -5   2  11       53.25       51.97     17.51 o 
  -4   2  11       39.28       47.04     16.95 o 
  -3   2  11        2.05        6.90     17.97 o 
  -2   2  11       80.62       83.05     19.60 o 
  -1   2  11      330.68      331.91     25.36 o 
   0   2  11      515.29      560.65     20.17 o 
   1   2  11      225.16      247.71     24.38 o 
   2   2  11       34.87       18.05     22.48 o 
  -6   3  11      129.99      110.48     21.11 o 
  -5   3  11      162.32      201.43     21.62 o 
  -4   3  11      109.34      104.02     21.39 o 
  -3   3  11       46.77       66.99     19.75 o 
  -2   3  11      259.12      250.66     24.87 o 
  -1   3  11      121.58      143.43     22.32 o 
   0   3  11       30.07       30.69     29.76 o 
   1   3  11        9.27        6.48     22.45 o 
  -6   4  11        0.41       20.07     20.07 o 
  -5   4  11       16.74       14.87     20.05 o 
  -4   4  11        9.10       17.05     19.41 o 
  -3   4  11       11.10       21.41     21.86 o 
  -2   4  11       57.40       77.89     21.64 o 
  -1   4  11       74.14       89.48     23.68 o 
   0   4  11      137.07      143.72     18.43 o 
  -4   5  11        1.70        9.64     21.36 o 
  -3   5  11        3.06        3.12     21.61 o 
   1  -7  12        7.74       19.92     20.04 o 
   2  -7  12       14.79        6.58     18.93 o 
  -1  -6  12       31.83       44.31     20.08 o 
   0  -6  12        0.69       20.02     20.02 o 
   1  -6  12        0.68       15.37     19.34 o 
   2  -6  12       50.19       32.31     18.80 o 
   3  -6  12       64.71       52.88     17.59 o 
   4  -6  12        8.02        2.39     16.50 o 
  -3  -5  12       81.81       85.31     20.15 o 
  -2  -5  12      149.10      126.94     22.72 o 
  -1  -5  12       18.58       26.09     19.26 o 
   0  -5  12      138.33      152.68     15.05 o 
   1  -5  12       24.43       13.90     18.36 o 
   2  -5  12      110.96      109.11     18.42 o 
   3  -5  12        9.20        1.73     16.58 o 
   4  -5  12        0.23       10.41     14.79 o 
  -4  -4  12        7.47        8.61     18.66 o 
  -3  -4  12        3.48        1.32     18.08 o 
  -2  -4  12       20.91       47.85     18.20 o 
  -1  -4  12       48.49       70.41     18.68 o 
   0  -4  12        2.62       22.41     11.69 o 
   1  -4  12        5.73       14.74     16.13 o 
   2  -4  12      252.11      246.84     20.72 o 
   3  -4  12       84.24      108.88     16.40 o 
   4  -4  12       14.97       13.40     15.32 o 
  -5  -3  12       39.15       42.11     19.08 o 
  -4  -3  12      109.48      131.66     19.49 o 
  -3  -3  12      462.31      452.38     25.53 o 
  -2  -3  12      304.70      341.85     22.58 o 
  -1  -3  12      181.80      181.55     19.54 o 
   0  -3  12      306.83      319.10     15.49 o 
   1  -3  12      108.97      124.63     17.02 o 
   2  -3  12      221.79      216.51     18.57 o 
   3  -3  12        6.17        2.65     14.07 o 
   4  -3  12        5.68       14.39     14.39 o 
  -5  -2  12       43.17       46.26     17.79 o 
  -4  -2  12       17.89       40.15     16.13 o 
  -3  -2  12       26.71       23.76     16.23 o 
  -2  -2  12       84.28       65.30     16.75 o 
  -1  -2  12       14.00       19.47     15.81 o 
   0  -2  12       13.89       22.93     21.65 o 
   1  -2  12       48.52       52.03     15.41 o 
   2  -2  12      348.50      271.62     19.29 o 
   3  -2  12       39.69       52.71     14.70 o 
   4  -2  12       18.51       43.52     16.19 o 
  -6  -1  12       63.58       55.62     17.57 o 
  -5  -1  12      117.51      100.72     17.68 o 
  -4  -1  12      287.67      262.55     20.47 o 
  -3  -1  12     1091.00     1018.42     29.53 o 
  -2  -1  12      211.62      235.62     20.37 o 
  -1  -1  12      539.21      570.98     24.85 o 
   0  -1  12      207.76      169.09     14.54 o 
   1  -1  12      240.32      223.18     19.69 o 
   2  -1  12      128.20       75.06     19.97 o 
   3  -1  12        4.57        8.26     17.33 o 
   4  -1  12        8.73        4.08     18.06 o 
  -6   0  12       40.89       45.79     17.40 o 
  -5   0  12       83.41       57.71     18.33 o 
  -4   0  12       53.98       45.19     16.97 o 
  -3   0  12        7.41       12.22     17.15 o 
  -2   0  12       32.37       66.12     17.68 o 
  -1   0  12        0.62        9.03     16.48 o 
   0   0  12       51.42       35.38     13.61 o 
   1   0  12      121.22      121.65     20.83 o 
   2   0  12      130.95      135.60     21.38 o 
   3   0  12        7.57       31.96     19.41 o 
  -6   1  12       64.07       37.62     18.75 o 
  -5   1  12      143.97      150.53     20.50 o 
  -4   1  12      443.28      416.72     25.58 o 
  -3   1  12      784.06      755.98     29.52 o 
  -2   1  12      103.24      106.79     20.26 o 
  -1   1  12      369.40      375.78     26.25 o 
   0   1  12       86.77       99.87     14.99 o 
   1   1  12      137.79      124.10     22.66 o 
   2   1  12       28.44       24.46     21.33 o 
   3   1  12        3.69       12.16     22.11 o 
  -6   2  12       69.34       80.25     20.24 o 
  -5   2  12       58.27       58.21     20.05 o 
  -4   2  12       56.15       77.02     19.42 o 
  -3   2  12        1.56       22.01     19.39 o 
  -2   2  12        1.33       28.11     19.66 o 
  -1   2  12       13.41       22.11     22.11 o 
   0   2  12       33.37       18.94     15.92 o 
   1   2  12       74.76      102.52     23.42 o 
   2   2  12       12.68       27.97     21.99 o 
  -5   3  12       69.44       47.53     21.10 o 
  -4   3  12      367.43      286.14     26.70 o 
  -3   3  12      128.28      143.54     23.59 o 
  -2   3  12       45.90       72.17     23.72 o 
  -1   3  12       61.02       70.65     25.44 o 
   0   3  12       28.19       41.93     17.10 o 
  -4   4  12        6.07       12.29     22.45 o 
  -3   4  12        0.07       10.55     22.55 o 
  -2   4  12        6.02       24.83     24.83 o 
   0  -6  13        0.03        4.88     14.05 o 
   1  -6  13        1.05       19.00     19.00 o 
   2  -6  13        1.79       32.17     16.35 o 
  -2  -5  13       68.35       44.61     20.92 o 
  -1  -5  13       94.57      117.17     20.44 o 
   0  -5  13      188.44      184.67     16.14 o 
   1  -5  13       66.28       43.96     19.50 o 
   2  -5  13       49.23       45.97     18.04 o 
   3  -5  13       63.34       21.45     17.45 o 
  -3  -4  13       21.02       80.49     17.93 o 
  -2  -4  13       57.29       32.19     20.01 o 
  -1  -4  13        5.48        3.39     19.03 o 
   0  -4  13        2.13        3.63     12.69 o 
   1  -4  13        1.88       17.43     17.43 o 
   2  -4  13        6.66       19.05     16.32 o 
   3  -4  13       24.40        4.01     16.60 o 
   4  -4  13        8.61       11.89     15.86 o 
  -4  -3  13      111.93      106.05     20.42 o 
  -3  -3  13      133.71      139.73     19.88 o 
  -2  -3  13      244.71      237.60     21.81 o 
  -1  -3  13      281.96      281.29     23.54 o 
   0  -3  13      546.77      557.47     19.16 o 
   1  -3  13       83.39      101.86     17.88 o 
   2  -3  13      161.37      119.31     19.03 o 
   3  -3  13       71.67       72.29     16.15 o 
   4  -3  13       20.15       19.40     15.52 o 
  -5  -2  13       35.42       43.53     17.94 o 
  -4  -2  13       78.82       60.94     19.60 o 
  -3  -2  13      111.66      112.45     18.67 o 
  -2  -2  13      110.20       55.08     20.18 o 
  -1  -2  13       34.49       39.86     18.58 o 
   0  -2  13        1.65       11.81     11.81 o 
   1  -2  13        0.41       16.36     16.36 o 
   2  -2  13       12.66       35.84     16.01 o 
   3  -2  13       16.75       17.31     16.43 o 
  -5  -1  13       46.91        9.09     18.14 o 
  -4  -1  13      212.70      217.00     21.19 o 
  -3  -1  13      218.45      175.49     21.79 o 
  -2  -1  13      324.28      374.42     24.46 o 
  -1  -1  13      509.81      554.18     27.72 o 
   0  -1  13      459.27      459.09     18.74 o 
   1  -1  13       79.37      110.80     20.73 o 
   2  -1  13      146.42      155.50     20.84 o 
   3  -1  13       35.60       47.00     18.95 o 
  -5   0  13      106.33       77.58     20.36 o 
  -4   0  13      112.71      111.07     20.93 o 
  -3   0  13      219.97      204.76     23.45 o 
  -2   0  13       97.03      108.97     21.78 o 
  -1   0  13       40.83       61.38     20.21 o 
   0   0  13        1.87       10.53     13.76 o 
   1   0  13        3.93        0.00     20.08 o 
   2   0  13       10.69        7.45     21.13 o 
  -5   1  13       81.21       67.79     21.10 o 
  -4   1  13      121.79       96.94     21.76 o 
  -3   1  13      217.78      211.76     25.61 o 
  -2   1  13      160.69      182.60     25.03 o 
  -1   1  13      394.58      376.20     29.04 o 
   0   1  13      119.68      150.55     29.00 o 
   1   1  13       46.25       46.69     22.60 o 
   2   1  13       40.64       19.03     23.40 o 
  -5   2  13       96.53      129.47     21.32 o 
  -4   2  13      100.04       62.03     23.36 o 
  -3   2  13      119.05      109.18     24.36 o 
  -2   2  13       54.68       32.27     23.86 o 
  -1   2  13        4.61       11.05     23.88 o 
   0   2  13        8.42        8.29     16.87 o 
   1   2  13        0.70        7.06     24.72 o 
  -4   3  13       31.50       15.89     23.38 o 
  -3   3  13       88.61      132.64     25.04 o 
  -2   3  13       46.34       52.15     25.33 o 
  -1   3  13      100.83      165.74     25.83 o 
  -1  -5  14       27.95       18.43     20.07 o 
   0  -5  14       44.59       62.33     14.06 o 
   1  -5  14       61.05       56.63     20.17 o 
   2  -5  14       56.30       33.74     19.49 o 
  -2  -4  14       98.73       89.18     21.99 o 
  -1  -4  14       50.11       75.97     19.59 o 
   0  -4  14       93.33       95.58     14.38 o 
   1  -4  14       54.03       48.62     19.78 o 
   2  -4  14       19.49       21.66     18.30 o 
   3  -4  14        0.03       17.29     17.29 o 
  -3  -3  14       22.52       13.47     19.72 o 
  -2  -3  14       51.29       73.73     19.67 o 
  -1  -3  14       65.88       70.65     19.64 o 
   0  -3  14      120.80      113.41     14.89 o 
   1  -3  14       93.66       68.36     18.83 o 
   2  -3  14      139.61      100.12     19.13 o 
   3  -3  14       48.17       39.85     16.54 o 
  -4  -2  14      178.24      128.99     20.75 o 
  -3  -2  14      299.81      262.22     23.84 o 
  -2  -2  14      197.18      196.36     22.66 o 
  -1  -2  14      123.96      110.27     21.23 o 
   0  -2  14      186.74      165.79     15.07 o 
   1  -2  14       83.35       57.78     19.91 o 
   2  -2  14       18.24       26.39     17.93 o 
  -4  -1  14        1.35       14.29     18.34 o 
  -3  -1  14       28.03       37.99     20.21 o 
  -2  -1  14       67.16       50.88     21.22 o 
  -1  -1  14       59.41        4.54     23.09 o 
   0  -1  14      122.38      127.22     27.07 o 
   1  -1  14       86.40       75.14     21.75 o 
   2  -1  14      115.44       69.35     22.86 o 
  -4   0  14      290.15      272.59     24.93 o 
  -3   0  14      318.43      332.05     26.49 o 
  -2   0  14      154.78      166.12     25.71 o 
  -1   0  14      157.58      176.42     25.70 o 
   0   0  14      122.46       92.11     17.75 o 
   1   0  14       62.75       57.14     22.80 o 
  -4   1  14        0.17        5.46     20.70 o 
  -3   1  14       14.54       19.69     22.67 o 
  -2   1  14       24.33        0.85     23.57 o 
  -1   1  14       30.12       42.84     24.30 o 
   0   1  14       46.02       51.45     26.73 o 
  -4   2  14      167.81      174.48     25.59 o 
  -3   2  14      142.10       31.17     27.95 o 
  -2   2  14       61.83       95.40     26.84 o 
  -1   2  14       68.72      115.39     25.91 o 
  -1  -4  15       96.98       89.90     21.71 o 
   0  -4  15      135.41      136.27     30.23 o 
   1  -4  15       33.95       50.81     20.18 o 
  -2  -3  15        2.15       20.44     20.44 o 
  -1  -3  15        0.01        8.71     18.80 o 
   0  -3  15       29.88       36.81     14.26 o 
   1  -3  15       22.07       30.13     19.24 o 
  -3  -2  15      142.33      149.89     22.06 o 
  -2  -2  15      191.08      176.74     23.09 o 
  -1  -2  15      211.32      220.50     24.52 o 
   0  -2  15      189.28      156.18     40.49 o 
   1  -2  15       35.22       51.74     20.23 o 
  -3  -1  15       22.15       27.44     21.39 o 
  -2  -1  15       10.45       18.03     22.99 o 
  -1  -1  15        0.01       23.44     23.44 o 
   0  -1  15       37.21       63.73     16.91 o 
   1  -1  15        7.00       10.39     21.88 o 
  -3   0  15      166.31      155.60     26.39 o 
  -2   0  15      170.05      204.59     26.45 o 
  -1   0  15      202.32      156.17     29.10 o 
   0   0  15       82.58       50.40     19.02 o 
  -2   1  15       11.36       22.31     25.50 o 
                                                 
